# Supplementary material for: Control of yeast retrotransposons mediated through nucleoporin evolution
Source: PLoS Genet. 2018 Apr 25;14(4):e1007325. doi: 10.1371/journal.pgen.1007325 (PMC5918913; doi:10.1371/journal.pgen.1007325)
Supplement: S1 File — This spreadsheet summarizes the results from all of the evolutionary analyses that were performed. (XLSX) [file pgen.1007325.s005.xlsx]

## Sheet: NUPs- Fcodon
NUP PAML analysis
Seed:	0.4
Codonfreq:	Fcodon
Tree:	(((Scer,Spar),Smik),(Skud,Sarb),Sbay);
Gene	SITES	InL		2*DInL	df	p-value
ASM4	M7	-5928.57	M7vsM8	1.71	2	0.4261
ASM4	M8	-5927.72
ndc1	M7	-6768.53	M7vsM8	0	2	1
ndc1	M8	-6768.53
nic96	M7	-7468.49	M7vsM8	0	2	0.9996
nic96	M8	-7468.49
Nsp1	M7	-6106.47	M7vsM8	0	2	1
Nsp1	M8	-6106.47
nup1	M7	-13952.4	M7vsM8	5.72	2	0.0574
nup1	M8	-13949.5
nup100	M7	-10747	M7vsM8	1.63	2	0.4416
nup100	M8	-10746.2
nup116	M7	-11940.9	M7vsM8	7.27	2	0.0264
nup116	M8	-11937.3
nup120	M7	-10534.4	M7vsM8	0.07	2	0.964
nup120	M8	-10534.3
nup133	M7	-11864.6	M7vsM8	4.52	2	0.1044
nup133	M8	-11862.3
nup145	M7	-14760	M7vsM8	2.88	2	0.2375
nup145	M8	-14758.6
nup145c	M7	-7967.8	M7vsM8	2.28	2	0.3191
nup145c	M8	-7966.65
nup145n	M7	-6713.08	M7vsM8	2.08	2	0.3537
nup145n	M8	-6712.04
nup157	M7	-16257	M7vsM8	0.4	2	0.8168
nup157	M8	-16256.8
nup159	M7	-7904.71	M7vsM8	0.01	2	0.9961
nup159	M8	-7904.72
nup170	M7	-14311.3	M7vsM8	1.16	2	0.5587
nup170	M8	-14310.7
nup188	M7	-17601.9	M7vsM8	1.7	2	0.4281
nup188	M8	-17601.1
nup192	M7	-16350.9	M7vsM8	1.11	2	0.5752
nup192	M8	-16350.4
nup42	M7	-4777.22	M7vsM8	7.3	2	0.026
nup42	M8	-4773.57
nup49	M7	-4296	M7vsM8	2.03	2	0.3618
nup49	M8	-4294.98
nup53	M7	-5186.73	M7vsM8	6.51	2	0.0386
nup53	M8	-5183.48
nup57	M7	-4991.59	M7vsM8	0	2	1
nup57	M8	-4991.59
nup60	M7	-5424.77	M7vsM8	0.61	2	0.7365
nup60	M8	-5424.46
nup82	M7	-8090.76	M7vsM8	10.67	2	0.0048
nup82	M8	-8085.43
nup84	M7	-7280.08	M7vsM8	3.92	2	0.1408
nup84	M8	-7278.12
nup85	M7	-7161.43	M7vsM8	0.03	2	0.9839
nup85	M8	-7161.41
pom152	M7	-13131.1	M7vsM8	0.01	2	0.9973
pom152	M8	-13131.1
pom34	M7	-3335.62	M7vsM8	0.23	2	0.8895
pom34	M8	-3335.5
sec13	M7	-2235.54	M7vsM8	0	2	0.9983
sec13	M8	-2235.55
seh1	M7	-2993.46	M7vsM8	0	2	0.9998
seh1	M8	-2993.46

## Sheet: Karyopherins-Fcodon
Karyopherin PAML analysis
Seed:	0.4
Codonfreq:	Fcodon
Tree:	(((Scer,Spar),Smik),(Skud,Sarb),Sbay);
Gene	SITES	InL			2*DInL	df	p-value
crm1	M7	-8371.19		M7vsM8	0.019846	2	0.990126
crm1	M8	-8371.2
cse1	M7	-8158.38		M7vsM8	0.003384	2	0.998309
cse1	M8	-8158.38
gsp1	M7	-1160.09		M7vsM8	0.00262	2	0.998691
gsp1	M8	-1160.09
gsp2	M7	-1620.05		M7vsM8	0.002614	2	0.998694
gsp2	M8	-1620.05
kap104	M7	-8069.41		M7vsM8	0.365488	2	0.832981
kap104	M8	-8069.23
kap114	M7	-11255.4		M7vsM8	0.660744	2	0.718656
kap114	M8	-11255.1
kap120	M7	-9219.56		M7vsM8	2.02843	2	0.362687
kap120	M8	-9218.55
kap122	M7	-9950.91		M7vsM8	0.003182	2	0.99841
kap122	M8	-9950.91
kap123	M7	-8664.38		M7vsM8	0.00917	2	0.995425
kap123	M8	-8664.38
kap95	M7	-6928.55		M7vsM8	4.36998	2	0.112479
kap95	M8	-6926.37
los1	M7	-9374.79		M7vsM8	0.002874	2	0.998564
los1	M8	-9374.79
me7	M7	-5381.04		M7vsM8	0.00081	2	0.999595
me7	M8	-5381.04
msn5	M7	-9892.17		M7vsM8	0.024418	2	0.987865
msn5	M8	-9892.18
mtr10	M7	-9301.59		M7vsM8	0.018092	2	0.990995
mtr10	M8	-9301.6
mtr2	M7	-1597.11		M7vsM8	0.000194	2	0.999903
mtr2	M8	-1597.11
nmd5	M7	-9773.52		M7vsM8	0.01888	2	0.990604
nmd5	M8	-9773.53
ntf2	M7	-822.624		M7vsM8	0.00171	2	0.999145
ntf2	M8	-822.625
pse1	M7	-8903.1		M7vsM8	1.35867	2	0.506953
pse1	M8	-8902.42
rna1	M7	-3544.6		M7vsM8	0.000796	2	0.999602
rna1	M8	-3544.6
srm1	M7	-4390.96		M7vsM8	2.1267	2	0.345296
srm1	M8	-4389.89
srp1	M7	-3879.01		M7vsM8	0.004808	2	0.997599
srp1	M8	-3879.01
sxm1	M7	-7949.23		M7vsM8	1.02763	2	0.59821
sxm1	M8	-7948.71

## Sheet: p-values
M7vsM8			M7vsM8
Karyopherin PAML analysis			NUP PAML analysis
Seed:	0.4		Seed:	0.4
Codonfreq:	Fcodon		Codonfreq:	Fcodon
	p-value			p-value
mtr2	0.9999		ndc1	1
mex67	0.9996		nsp1	1
rna1	0.9996		nup57	1
ntf2	0.9991		seh1	0.9998
gsp1	0.9987		nic96	0.9996
gsp2	0.9987		sec13	0.9983
los1	0.9986		pom152	0.9973
kap122	0.9984		nup159	0.9961
cse1	0.9983		nup85	0.9839
srp1	0.9976		nup120	0.964
kap123	0.9954		pom34	0.8895
mtr10	0.991		nup157	0.8168
nmd5	0.9906		nup60	0.7365
crm1	0.9901		nup192	0.5752
msn5	0.9879		nup170	0.5587
kap104	0.833		nup100	0.4416
kap114	0.7187		nup188	0.4281
sxm1	0.5982		ASM4	0.4261
pse1	0.507		nup49	0.3618
kap120	0.3627		nup145n	0.3537
srm1	0.3453		nup145c	0.3191
kap95	0.1125		nup145	0.2375
			nup84	0.1408
			nup133	0.1044
			nup1	0.0574
			nup53	0.0386
			nup116	0.0264
			nup42	0.026
			nup82	0.0048

## Sheet: REL
NUP1									NUP82									NUP84									NUP116
Codon	E[dS]	E[dN]	E[dN-dS]	Posterior Pr{dN>dS}	Bayes Factor {dN>dS}	Posterior Pr{dN<dS}	Bayes Factor {dN<dS}		Codon	E[dS]	E[dN]	E[dN-dS]	Posterior Pr{dN>dS}	Bayes Factor {dN>dS}	Posterior Pr{dN<dS}	Bayes Factor {dN<dS}		Codon	E[dS]	E[dN]	E[dN-dS]	Posterior Pr{dN>dS}	Bayes Factor {dN>dS}	Posterior Pr{dN<dS}	Bayes Factor {dN<dS}		Codon	E[dS]	E[dN]	E[dN-dS]	Posterior Pr{dN>dS}	Bayes Factor {dN>dS}	Posterior Pr{dN<dS}	Bayes Factor {dN<dS}
1	0.998449	0.0618327	-0.936617	0.000217749	0.00153257	0.999782	652.5		1	0.999884	0.0862745	-0.913609	1	1	0	0		1	0.999749	0.0396988	-0.96005	1	1	0	0		1	0.999904	0.0470352	-0.952868	3.37177e-08	2.50252e-06	1	399597
2	0.776639	0.408036	-0.368603	0.156938	1.3099	0.843062	0.763418		2	0.934435	0.193707	-0.740727	1	1	0	0		2	0.898328	0.190566	-0.707761	1	1	0	0		2	0.789188	0.064968	-0.72422	4.16059e-07	3.08798e-05	1	32383.7
3	0.784713	0.405149	-0.379564	0.152631	1.26748	0.847369	0.788968		3	0.947213	0.299464	-0.647749	1	1	0	0		3	0.765296	0.0650713	-0.700225	1	1	0	0		3	0.732175	0.07027	-0.661905	1.27855e-06	9.4894e-05	0.999999	10538.1
4	0.778416	0.24278	-0.535636	0.0129676	0.0924478	0.987032	10.8169		4	1.10724	0.19717	-0.910065	1	1	0	0		4	0.764426	0.0454186	-0.719007	1	1	0	0		4	0.690698	0.0664363	-0.624262	1.06012e-06	7.86819e-05	0.999999	12709.4
5	0.776358	0.308008	-0.46835	0.0544123	0.404916	0.945588	2.46965		5	0.952873	0.629987	-0.322886	1	1	0	0		5	0.826305	0.552487	-0.273819	1	1	0	0		5	0.886659	0.0654641	-0.821195	7.27505e-07	5.39952e-05	0.999999	18520.2
6	0.776832	0.318459	-0.458373	0.0611343	0.458195	0.938866	2.18248		6	0.928312	0.150113	-0.778198	1	1	0	0		6	0.771432	0.156289	-0.615143	1	1	0	0		6	0.690551	0.0718868	-0.618664	8.10144e-07	6.01286e-05	0.999999	16631
7	1.25072	0.14002	-1.1107	0.00869677	0.0617334	0.991303	16.1987		7	0.93214	0.130841	-0.801299	1	1	0	0		7	1.42415	0.43148	-0.992667	1	1	0	0		7	1.12808	0.0673648	-1.06072	8.27073e-07	6.13851e-05	0.999999	16290.6
8	1.13932	0.247001	-0.892319	0.0145931	0.104208	0.985407	9.59621		8	0.926777	0.622717	-0.304059	1	1	0	0		8	0.838779	0.0661329	-0.772646	1	1	0	0		8	1.00988	0.0743761	-0.935501	4.49338e-06	0.000333498	0.999996	2998.52
9	0.915545	0.395931	-0.519614	0.123593	0.992337	0.876407	1.00772		9	0.939557	0.173956	-0.765602	1	1	0	0		9	0.76856	0.475941	-0.292619	1	1	0	0		9	1.03687	0.06499	-0.971885	4.25368e-07	3.15707e-05	1	31674.9
10	0.795418	0.139013	-0.656405	0.00871399	0.0618568	0.991286	16.1664		10	1.0082	0.576021	-0.432181	1	1	0	0		10	1.19899	0.0527426	-1.14624	1	1	0	0		10	1.18381	0.0795299	-1.10428	4.17675e-06	0.000309998	0.999996	3225.83
11	0.843897	0.140615	-0.703282	0.00912975	0.0648353	0.99087	15.4237		11	0.945554	0.0956175	-0.849936	1	1	0	0		11	0.780847	0.688075	-0.0927718	1	1	0	0		11	0.886403	0.242307	-0.644096	4.03477e-05	0.00299471	0.99996	333.922
12	0.790641	0.118445	-0.672196	0.0045257	0.0319908	0.995474	31.259		12	0.930376	0.104535	-0.825841	1	1	0	0		12	0.90413	0.0496172	-0.854513	1	1	0	0		12	0.732197	0.258858	-0.473339	0.000183662	0.0136338	0.999816	73.347
13	0.776716	0.256903	-0.519813	0.0161779	0.115711	0.983822	8.64221		13	0.924029	0.103389	-0.82064	1	1	0	0		13	0.92228	0.0440247	-0.878255	1	1	0	0		13	0.973365	0.0801186	-0.893246	1.10492e-05	0.000820078	0.999989	1219.4
14	2.54442	0.263241	-2.28117	0.0204906	0.147203	0.979509	6.79336		14	0.941965	0.520313	-0.421652	1	1	0	0		14	0.759351	0.0544272	-0.704924	1	1	0	0		14	0.985797	0.27025	-0.715547	0.000541883	0.0402402	0.999458	24.8508
15	0.777438	0.246509	-0.530929	0.0141391	0.10092	0.985861	9.90888		15	0.926512	0.173988	-0.752524	1	1	0	0		15	0.834861	0.0496385	-0.785223	1	1	0	0		15	1.11345	0.0972116	-1.01624	1.69457e-05	0.00125773	0.999983	795.084
16	0.822714	0.120031	-0.702683	0.00520792	0.0368384	0.994792	27.1456		16	0.99669	0.216419	-0.780271	1	1	0	0		16	0.922276	0.0479797	-0.874296	1	1	0	0		16	0.732123	0.0795245	-0.652599	5.58889e-06	0.000414808	0.999994	2410.75
17	0.833964	0.093636	-0.740328	0.00175373	0.0123622	0.998246	80.8921		17	0.925863	0.104566	-0.821297	1	1	0	0		17	1.45779	0.0512428	-1.40655	1	1	0	0		17	0.789188	0.064968	-0.72422	4.16059e-07	3.08798e-05	1	32383.7
18	1.99361	0.153146	-1.84047	0.0120659	0.085941	0.987934	11.6359		18	0.9461	0.105215	-0.840885	1	1	0	0		18	0.772809	0.148584	-0.624225	1	1	0	0		18	0.78707	0.0673431	-0.719727	7.82767e-07	5.80968e-05	0.999999	17212.7
19	0.978267	0.0988639	-0.879403	0.00201122	0.0141809	0.997989	70.5174		19	0.931504	0.0923175	-0.839186	1	1	0	0		19	0.806033	0.0653695	-0.740664	1	1	0	0		19	1.00969	0.0900773	-0.919618	2.20359e-05	0.00163553	0.999978	611.421
20	0.801799	0.139004	-0.662795	0.00870837	0.0618166	0.991292	16.1769		20	1.0639	0.335399	-0.728505	1	1	0	0		20	1.08182	0.204913	-0.876907	1	1	0	0		20	0.73224	0.270975	-0.461265	0.000407295	0.0302416	0.999593	33.067
21	0.900856	0.141021	-0.759835	0.00925146	0.0657077	0.990749	15.2189		21	0.947043	0.127347	-0.819697	1	1	0	0		21	0.825033	0.191228	-0.633806	1	1	0	0		21	0.973483	0.354162	-0.619321	0.0042588	0.317439	0.995741	3.15021
22	0.787695	0.126825	-0.66087	0.00691808	0.0490196	0.993082	20.4		22	0.950605	0.0994113	-0.851193	1	1	0	0		22	1.22975	0.191346	-1.0384	1	1	0	0		22	0.732068	0.0911584	-0.640909	1.93025e-05	0.00143265	0.999981	698.005
23	0.800247	0.242763	-0.557484	0.0152198	0.108752	0.98478	9.19521		23	0.92651	0.0956097	-0.830901	1	1	0	0		23	0.834667	0.219734	-0.614933	1	1	0	0		23	1.25678	0.275083	-0.981692	0.000474517	0.0352352	0.999525	28.3807
24	0.829088	0.123243	-0.705844	0.00579749	0.0410331	0.994203	24.3706		24	0.927176	0.166844	-0.760332	1	1	0	0		24	0.861763	0.0502824	-0.81148	1	1	0	0		24	0.789188	0.064968	-0.72422	4.16059e-07	3.08798e-05	1	32383.7
25	0.77724	0.325945	-0.451294	0.0698715	0.528599	0.930128	1.89179		25	1.00807	0.26618	-0.741892	1	1	0	0		25	0.838792	0.0526656	-0.786126	1	1	0	0		25	0.690732	0.0673367	-0.623395	7.6577e-07	5.68352e-05	0.999999	17594.7
26	0.778357	0.0962666	-0.68209	0.00178126	0.0125566	0.998219	79.6395		26	0.951292	0.104554	-0.846738	1	1	0	0		26	1.19891	0.0662551	-1.13266	1	1	0	0		26	1.20372	0.415961	-0.787755	0.0278529	2.12646	0.972147	0.470265
27	0.804302	0.0966701	-0.707632	0.00182764	0.0128841	0.998172	77.6152		27	0.969385	0.103439	-0.865946	1	1	0	0		27	1.04785	0.0525924	-0.995255	1	1	0	0		27	1	0.205132	-0.794868	0.0132944	1	0.986706	1
28	0.776628	0.482014	-0.294615	0.29186	2.90018	0.70814	0.344806		28	0.942431	0.162227	-0.780203	1	1	0	0		28	0.861905	0.0526917	-0.809213	1	1	0	0		28	1	0.205132	-0.794868	0.0132944	1	0.986706	1
29	0.804906	0.281781	-0.523125	0.031899	0.23186	0.968101	4.31295		29	0.934809	0.0994089	-0.8354	1	1	0	0		29	0.975764	0.211597	-0.764167	1	1	0	0		29	1.0963	0.10685	-0.989452	6.24188e-05	0.00463299	0.999938	215.843
30	0.790209	0.318714	-0.471495	0.0616552	0.462356	0.938345	2.16283		30	1.02947	0.251764	-0.777703	1	1	0	0		30	0.838779	0.0661329	-0.772646	1	1	0	0		30	0.954996	0.0971896	-0.857806	1.57745e-05	0.0011708	0.999984	854.118
31	0.85431	0.118908	-0.735402	0.00501406	0.0354602	0.994986	28.2006		31	0.944839	0.226242	-0.718596	1	1	0	0		31	1.45786	0.0524398	-1.40542	1	1	0	0		31	1.03152	0.0971577	-0.934362	1.6033e-05	0.00118998	0.999984	840.347
32	0.838639	0.383373	-0.455265	0.111457	0.882667	0.888543	1.13293		32	1.04607	0.0893894	-0.956678	1	1	0	0		32	0.764396	0.140714	-0.623682	1	1	0	0		32	1.20935	0.0972843	-1.11207	2.01281e-05	0.00149393	0.99998	669.375
33	0.829088	0.123243	-0.705844	0.00579749	0.0410331	0.994203	24.3706		33	0.926515	0.184066	-0.74245	1	1	0	0		33	0.88481	0.19611	-0.6887	1	1	0	0		33	1.09957	0.289182	-0.810386	0.000740384	0.0549918	0.99926	18.1845
34	0.769696	0.360777	-0.408919	0.0714906	0.541791	0.928509	1.84573		34	1.0693	0.0920629	-0.977235	1	1	0	0		34	0.838615	0.0507471	-0.787868	1	1	0	0		34	1.06255	0.0971813	-0.965365	1.72095e-05	0.00127731	0.999983	782.897
35	0.774533	0.287674	-0.486859	0.0339139	0.247019	0.966086	4.04827		35	1.38088	0.515578	-0.865302	1	1	0	0		35	0.818426	0.042364	-0.776062	1	1	0	0		35	1.0851	0.079493	-1.00561	5.25861e-06	0.000390294	0.999995	2562.17
36	1.29538	0.524245	-0.771136	0.372082	4.1697	0.627918	0.239825		36	0.940985	0.0996717	-0.841314	1	1	0	0		36	1.13098	0.0497834	-1.0812	1	1	0	0		36	1.01038	0.343063	-0.66732	0.000458155	0.0340197	0.999542	29.3947
37	0.911582	0.41564	-0.495942	0.161224	1.35254	0.838776	0.739347		37	0.923495	0.222685	-0.70081	1	1	0	0		37	0.839298	0.190417	-0.648881	1	1	0	0		37	1.14181	0.074379	-1.06743	4.6627e-06	0.000346066	0.999995	2889.62
38	0.881309	0.382876	-0.498433	0.110341	0.872735	0.889659	1.14582		38	0.951983	0.104554	-0.847429	1	1	0	0		38	0.9416	0.173714	-0.767886	1	1	0	0		38	1.08459	0.479421	-0.605172	0.055644	4.37323	0.944356	0.228664
39	0.829088	0.123243	-0.705844	0.00579749	0.0410331	0.994203	24.3706		39	0.993059	0.127433	-0.865626	1	1	0	0		39	0.804457	0.044956	-0.759501	1	1	0	0		39	0.706755	0.71639	0.0096348	0.159639	14.0991	0.840361	0.0709266
40	0.776318	0.517212	-0.259106	0.360161	3.96091	0.639839	0.252467		40	0.944827	0.0983997	-0.846427	1	1	0	0		40	0.907372	0.0450491	-0.862323	1	1	0	0		40	0.927923	0.0806729	-0.84725	4.42166e-06	0.000328176	0.999996	3047.15
41	0.773466	0.35714	-0.416326	0.0658711	0.496201	0.934129	2.01531		41	1.00618	0.219599	-0.786581	1	1	0	0		41	0.843712	0.0488976	-0.794815	1	1	0	0		41	0.987018	0.352958	-0.63406	0.00347543	0.258845	0.996525	3.86332
42	0.825076	0.686173	-0.138904	0.689888	15.6541	0.310112	0.0638808		42	1.00497	0.0969287	-0.908039	1	1	0	0		42	0.835325	0.0463011	-0.789024	1	1	0	0		42	1.19612	0.0650035	-1.13112	4.29227e-07	3.18571e-05	1	31390.2
43	1.10875	0.154787	-0.953965	0.0131223	0.0935658	0.986878	10.6877		43	1.00497	0.0969287	-0.908039	1	1	0	0		43	0.771515	0.0402681	-0.731247	1	1	0	0		43	0.98893	0.347098	-0.641831	0.00139668	0.103806	0.998603	9.63337
44	0.888098	0.38877	-0.499328	0.121046	0.969066	0.878954	1.03192		44	0.951392	0.0916361	-0.859756	1	1	0	0		44	0.753691	0.0445063	-0.709185	1	1	0	0		44	1.26912	0.0827192	-1.1864	1.46521e-05	0.00108749	0.999985	919.55
45	0.911369	0.515339	-0.396031	0.353618	3.84959	0.646382	0.259768		45	0.999912	0.119701	-0.880211	1	1	0	0		45	0.771834	0.299803	-0.472031	1	1	0	0		45	1.13384	0.344428	-0.789411	0.000721037	0.0535537	0.999279	18.6728
46	0.776975	0.289837	-0.487138	0.03551	0.259073	0.96449	3.85992		46	0.941113	0.387631	-0.553483	1	1	0	0		46	1.10245	0.0398463	-1.0626	1	1	0	0		46	0.686499	0.0970942	-0.589405	1.45463e-05	0.00107963	0.999985	926.24
47	1.93955	0.617766	-1.32179	0.529621	7.92295	0.470379	0.126216		47	0.944784	0.441031	-0.503754	1	1	0	0		47	0.783836	0.130625	-0.653212	1	1	0	0		47	1.07591	0.0972678	-0.978645	2.07839e-05	0.0015426	0.999979	648.254
48	0.779206	0.461679	-0.317528	0.252221	2.37344	0.747779	0.421329		48	0.999411	0.633407	-0.366004	1	1	0	0		48	1.28499	0.242578	-1.04241	1	1	0	0		48	0.732212	0.271656	-0.460556	0.00036267	0.026927	0.999637	37.1374
49	0.978877	0.118705	-0.860172	0.00497296	0.0351681	0.995027	28.4348		49	0.936273	0.104576	-0.831697	1	1	0	0		49	0.784266	0.165142	-0.619124	1	1	0	0		49	0.789226	0.0766932	-0.712533	4.7042e-06	0.000349146	0.999995	2864.13
50	0.881115	0.278538	-0.602577	0.0262509	0.189699	0.973749	5.2715		50	0.969108	0.0970923	-0.872016	1	1	0	0		50	1.20897	0.0398464	-1.16912	1	1	0	0		50	0.991465	0.547273	-0.444192	0.0854605	6.93557	0.914539	0.144184
51	1.09588	0.4119	-0.68398	0.161831	1.35862	0.838169	0.736041		51	0.963582	0.407	-0.556582	1	1	0	0		51	1.10806	0.0603726	-1.04769	1	1	0	0		51	1.20362	0.272747	-0.930873	0.000643742	0.0478091	0.999356	20.9165
52	2.16088	0.385681	-1.7752	0.107228	0.845152	0.892772	1.18322		52	0.941811	0.587077	-0.354734	1	1	0	0		52	1.07178	0.581093	-0.49069	1	1	0	0		52	0.955113	0.0971711	-0.857942	1.55414e-05	0.00115349	0.999984	866.933
53	0.85611	0.266735	-0.589375	0.0226272	0.162907	0.977373	6.13847		53	0.945552	0.597337	-0.348215	1	1	0	0		53	1.16651	0.698875	-0.467633	1	1	0	0		53	0.890778	0.258267	-0.632511	0.000157262	0.0116738	0.999843	85.6622
54	1.11128	0.327093	-0.784189	0.0697819	0.52787	0.930218	1.8944		54	1.07031	0.116444	-0.953864	1	1	0	0		54	0.882575	0.129192	-0.753382	1	1	0	0		54	0.690691	0.0795395	-0.611151	3.94788e-06	0.000293012	0.999996	3412.84
55	0.854243	0.100499	-0.753745	0.00244157	0.0172226	0.997558	58.0631		55	0.959411	0.215506	-0.743904	1	1	0	0		55	0.969118	0.17043	-0.798688	1	1	0	0		55	1.24842	0.0743757	-1.17404	4.67224e-06	0.000346774	0.999995	2883.73
56	0.883094	0.349033	-0.534061	0.0542349	0.403519	0.945765	2.4782		56	0.990755	0.0898897	-0.900866	1	1	0	0		56	2.3945	0.0422699	-2.35223	1	1	0	0		56	0.891982	0.0649806	-0.827002	4.22775e-07	3.13782e-05	1	31869.2
57	0.959531	0.363929	-0.595602	0.0778188	0.593796	0.922181	1.68408		57	0.929125	0.128673	-0.800451	1	1	0	0		57	0.79672	0.297077	-0.499643	1	1	0	0		57	0.935369	0.0673523	-0.868017	8.05657e-07	5.97956e-05	0.999999	16723.6
58	1.0509	0.39033	-0.660569	0.121936	0.977181	0.878064	1.02335		58	0.981793	0.58175	-0.400043	1	1	0	0		58	0.996594	0.0467955	-0.949798	1	1	0	0		58	1.14176	0.265207	-0.876553	0.000251132	0.0186436	0.999749	53.6377
59	0.78062	0.300344	-0.480276	0.0476129	0.351787	0.952387	2.84263		59	0.949835	0.217301	-0.732534	1	1	0	0		59	0.940176	0.487251	-0.452925	1	1	0	0		59	1.02663	0.0650001	-0.96163	4.28013e-07	3.1767e-05	1	31479.2
60	0.789311	0.124788	-0.664523	0.00536018	0.0379212	0.99464	26.3704		60	0.972904	0.0898781	-0.883026	1	1	0	0		60	2.16961	0.710964	-1.45864	1	1	0	0		60	0.94279	0.067353	-0.875437	8.04246e-07	5.96909e-05	0.999999	16753
61	0.854153	0.111376	-0.742777	0.00325843	0.0230036	0.996742	43.4715		61	0.926214	0.0920097	-0.834204	1	1	0	0		61	1.1329	0.169353	-0.963547	1	1	0	0		61	0.890696	0.259822	-0.630874	0.000145377	0.0107914	0.999855	92.6665
62	0.776013	0.245446	-0.530567	0.0148445	0.10603	0.985156	9.43129		62	1.17695	0.103125	-1.07383	1	1	0	0		62	0.850397	0.537826	-0.312571	1	1	0	0		62	1.2402	0.0972848	-1.14292	1.81603e-05	0.00134788	0.999982	741.906
63	0.858682	0.293124	-0.565558	0.039721	0.291066	0.960279	3.43564		63	0.934181	0.127632	-0.806549	1	1	0	0		63	0.789766	0.0412762	-0.74849	1	1	0	0		63	1.1535	0.080138	-1.07336	1.03554e-05	0.000768584	0.99999	1301.09
64	0.879158	0.119848	-0.75931	0.00514046	0.0363588	0.99486	27.5037		64	0.934902	0.19811	-0.736793	1	1	0	0		64	0.757701	0.0418026	-0.715898	1	1	0	0		64	1.17973	0.0806903	-1.09904	4.49594e-06	0.000333689	0.999996	2996.8
65	0.777039	0.0952216	-0.681817	0.00186771	0.0131671	0.998132	75.9468		65	0.92204	0.128312	-0.793728	1	1	0	0		65	0.831439	0.0418063	-0.789633	1	1	0	0		65	1.05563	0.261211	-0.794415	0.00018177	0.0134934	0.999818	74.1104
66	0.780782	0.119514	-0.661268	0.00508884	0.0359918	0.994911	27.7841		66	0.944827	0.0983997	-0.846427	1	1	0	0		66	1.1725	0.180229	-0.992267	1	1	0	0		66	1.15696	0.0812547	-1.07571	5.96831e-06	0.000442969	0.999994	2257.5
67	0.771027	0.0879654	-0.683062	0.00129343	0.00911327	0.998707	109.73		67	1.02451	0.0984538	-0.926054	1	1	0	0		67	0.835351	0.0474131	-0.787938	1	1	0	0		67	0.554852	0.0795393	-0.475313	3.93974e-06	0.000292407	0.999996	3419.89
68	0.798643	0.330237	-0.468406	0.0301838	0.219005	0.969816	4.56611		68	0.928459	0.0970922	-0.831367	1	1	0	0		68	0.999781	0.056828	-0.942953	1	1	0	0		68	1.04382	0.0649845	-0.978832	4.22194e-07	3.13351e-05	1	31913
69	0.78487	0.411569	-0.373301	0.162422	1.36455	0.837578	0.732843		69	0.974047	0.103487	-0.87056	1	1	0	0		69	0.95473	0.0485618	-0.906168	1	1	0	0		69	0.732175	0.07027	-0.661905	1.27855e-06	9.4894e-05	0.999999	10538.1
70	0.787808	0.0852779	-0.70253	0.00111161	0.00783079	0.998888	127.701		70	0.942074	0.206737	-0.735337	1	1	0	0		70	1.01459	0.0603248	-0.954261	1	1	0	0		70	0.999904	0.0470352	-0.952868	3.37177e-08	2.50252e-06	1	399597
71	0.777652	0.126805	-0.650847	0.00693405	0.0491336	0.993066	20.3527		71	1.11903	0.39709	-0.721937	1	1	0	0		71	1.00035	0.0485499	-0.9518	1	1	0	0		71	1.17622	0.0821293	-1.09409	7.6797e-06	0.000569989	0.999992	1754.42
72	0.825305	0.33055	-0.494755	0.0745538	0.566875	0.925446	1.76406		72	1.00537	0.0968228	-0.908545	1	1	0	0		72	0.771994	0.0398464	-0.732148	1	1	0	0		72	1.00695	0.0700177	-0.936932	1.83396e-06	0.000136116	0.999998	7346.68
73	0.941665	0.144933	-0.796732	0.00932517	0.0662361	0.990675	15.0975		73	0.926383	0.0994079	-0.826975	1	1	0	0		73	0.773128	0.0415795	-0.731548	1	1	0	0		73	1.13019	0.278	-0.852192	0.000685888	0.0509413	0.999314	19.6304
74	1.00097	0.276519	-0.724451	0.0250669	0.180924	0.974933	5.52719		74	0.99225	0.0898894	-0.902361	1	1	0	0		74	1.13246	0.0460797	-1.08638	1	1	0	0		74	1.18493	0.267182	-0.917743	0.000362191	0.0268914	0.999638	37.1866
75	1.10803	0.277232	-0.830799	0.0294304	0.213372	0.97057	4.68664		75	0.968532	0.616212	-0.35232	1	1	0	0		75	0.999781	0.056828	-0.942953	1	1	0	0		75	1.16017	0.352648	-0.807523	0.00348038	0.259215	0.99652	3.8578
76	0.779452	0.423966	-0.355486	0.178637	1.5304	0.821363	0.653423		76	0.941009	0.09941	-0.841599	1	1	0	0		76	0.835356	0.0460025	-0.789354	1	1	0	0		76	0.824062	0.261827	-0.562235	0.000234653	0.01742	0.999765	57.4053
77	0.787893	0.354841	-0.433053	0.0628879	0.47222	0.937112	2.11766		77	1.02074	0.0893907	-0.931353	1	1	0	0		77	0.768393	0.0605043	-0.707889	1	1	0	0		77	1.18201	0.258171	-0.923837	0.000140616	0.0104379	0.999859	95.8043
78	1.17	0.419808	-0.750189	0.172974	1.47174	0.827026	0.679467		78	0.984041	0.0984561	-0.885585	1	1	0	0		78	0.753726	0.0461664	-0.707559	1	1	0	0		78	0.98189	0.347111	-0.634779	0.00129226	0.0960349	0.998708	10.4129
79	0.786149	0.553738	-0.232411	0.431629	5.34377	0.568371	0.187134		79	1.00313	0.130286	-0.872839	1	1	0	0		79	0.95473	0.0485618	-0.906168	1	1	0	0		79	1.15007	0.348556	-0.801516	0.00174302	0.129592	0.998257	7.71653
80	0.987912	0.144743	-0.843168	0.00924893	0.0656895	0.990751	15.2231		80	1.05361	0.105488	-0.948126	1	1	0	0		80	0.739546	0.0600583	-0.679488	1	1	0	0		80	0.980267	0.0795351	-0.900732	4.19089e-06	0.000311048	0.999996	3214.94
81	0.809882	0.361811	-0.448071	0.0751171	0.571506	0.924883	1.74976		81	0.984881	0.174848	-0.810033	1	1	0	0		81	0.745205	0.0605355	-0.684669	1	1	0	0		81	1.22786	0.0650071	-1.16285	4.31033e-07	3.19911e-05	1	31258.7
82	0.783496	0.283593	-0.499903	0.032788	0.23854	0.967212	4.19216		82	0.943001	0.214813	-0.728188	1	1	0	0		82	0.834135	0.224209	-0.609926	1	1	0	0		82	0.935369	0.0673523	-0.868017	8.05657e-07	5.97956e-05	0.999999	16723.6
83	0.853264	0.284399	-0.568865	0.0334417	0.243461	0.966558	4.10744		83	1.00586	0.222647	-0.783218	1	1	0	0		83	0.890851	0.0461472	-0.844703	1	1	0	0		83	0.858806	0.0971911	-0.761615	2.07873e-05	0.00154286	0.999979	648.147
84	1.02043	0.415489	-0.604937	0.159976	1.34008	0.840024	0.746223		84	1.03801	0.548414	-0.489597	1	1	0	0		84	1.41734	0.0461321	-1.37121	1	1	0	0		84	0.959505	0.396419	-0.563086	0.0192569	1.45731	0.980743	0.686198
85	0.979034	0.37876	-0.600274	0.102863	0.806806	0.897137	1.23945		85	1.07101	0.429697	-0.641317	1	1	0	0		85	1.42811	0.0414145	-1.3867	1	1	0	0		85	1.08956	0.0972483	-0.992314	2.0714e-05	0.00153742	0.999979	650.44
86	0.772028	0.118453	-0.653575	0.00453572	0.032062	0.995464	31.1896		86	0.955244	0.520347	-0.434897	1	1	0	0		86	1.30753	0.0483114	-1.25922	1	1	0	0		86	0.526986	0.0877643	-0.439222	5.80535e-06	0.000430874	0.999994	2320.86
87	0.806804	0.0971812	-0.709623	0.002181	0.0153806	0.997819	65.0169		87	1.01559	0.100643	-0.914943	1	1	0	0		87	0.901654	0.0398462	-0.861808	1	1	0	0		87	1.09985	0.267394	-0.832452	0.000279522	0.0207519	0.99972	48.1885
88	0.772056	0.0812474	-0.690809	0.00101535	0.00715195	0.998985	139.822		88	0.941529	0.10454	-0.836989	1	1	0	0		88	0.835351	0.0474131	-0.787938	1	1	0	0		88	1.21946	0.443246	-0.776217	0.0407028	3.14913	0.959297	0.317548
89	0.772056	0.0812474	-0.690809	0.00101535	0.00715195	0.998985	139.822		89	0.94482	0.103427	-0.841393	1	1	0	0		89	0.825485	0.155821	-0.669664	1	1	0	0		89	0.900347	0.0767217	-0.823625	4.86565e-06	0.000361129	0.999995	2769.1
90	1.19894	0.147264	-1.05167	0.0101295	0.0720079	0.98987	13.8874		90	0.926514	0.099695	-0.826819	1	1	0	0		90	0.834929	0.169349	-0.66558	1	1	0	0		90	0.881259	0.259259	-0.622	0.000136349	0.0101211	0.999864	98.8033
91	0.776556	0.0892745	-0.687282	0.00138664	0.00977094	0.998613	102.344		91	0.999884	0.0862745	-0.913609	1	1	0	0		91	0.998802	0.0473508	-0.951452	1	1	0	0		91	0.892012	0.0767157	-0.815296	4.83288e-06	0.000358696	0.999995	2787.87
92	3.35018	0.386177	-2.964	0.0984523	0.768433	0.901548	1.30135		92	0.947058	0.100611	-0.846447	1	1	0	0		92	1.04476	0.363319	-0.681444	1	1	0	0		92	0.955492	0.0743771	-0.881115	4.36672e-06	0.000324098	0.999996	3085.49
93	1.15269	0.266313	-0.886381	0.0221772	0.159593	0.977823	6.26592		93	0.926614	0.198654	-0.72796	1	1	0	0		93	0.899771	0.587721	-0.31205	1	1	0	0		93	1.17997	0.269637	-0.910337	0.000246557	0.0183039	0.999753	54.6331
94	0.782421	0.634443	-0.147979	0.590138	10.1318	0.409862	0.0986995		94	0.979574	0.0956154	-0.883958	1	1	0	0		94	1.1834	0.271369	-0.91203	1	1	0	0		94	1.12484	0.0677762	-1.05706	1.4861e-06	0.000110298	0.999999	9066.35
95	0.882829	0.293955	-0.588874	0.0419002	0.307734	0.9581	3.24956		95	0.999912	0.119701	-0.880211	1	1	0	0		95	0.753337	0.695705	-0.0576319	1	1	0	0		95	0.975719	0.0892124	-0.886506	1.50705e-05	0.00111855	0.999985	894.016
96	0.780749	0.101026	-0.679723	0.00248555	0.0175337	0.997514	57.0331		96	1.06291	0.0893911	-0.973523	1	1	0	0		96	0.785474	0.161755	-0.623719	1	1	0	0		96	1.16743	0.339668	-0.827765	0.000177272	0.0131594	0.999823	75.9913
97	0.777039	0.0952216	-0.681817	0.00186771	0.0131671	0.998132	75.9468		97	0.94483	0.116444	-0.828386	1	1	0	0		97	0.868801	0.158263	-0.710538	1	1	0	0		97	1.03687	0.06499	-0.971885	4.25368e-07	3.15707e-05	1	31674.9
98	0.771986	0.118431	-0.653554	0.00452051	0.0319539	0.995479	31.2951		98	0.927308	0.607573	-0.319734	1	1	0	0		98	1.00952	0.0390087	-0.970508	1	1	0	0		98	1.11075	0.25292	-0.857829	6.49317e-05	0.00481952	0.999935	207.489
99	0.777161	0.118436	-0.658725	0.00452274	0.0319698	0.995477	31.2796		99	1.07969	0.105262	-0.974431	1	1	0	0		99	0.835503	0.0543936	-0.781109	1	1	0	0		99	1.2283	0.0676309	-1.16066	1.65012e-06	0.000122471	0.999998	8165.18
100	0.775859	0.245697	-0.530162	0.0145771	0.104092	0.985423	9.6069		100	0.95697	0.607433	-0.349537	1	1	0	0		100	1.04446	0.0484548	-0.996005	1	1	0	0		100	0.999904	0.0470352	-0.952868	3.37177e-08	2.50252e-06	1	399597
101	0.837527	0.12932	-0.708207	0.00617716	0.043737	0.993823	22.8639		101	0.970755	0.394782	-0.575973	1	1	0	0		101	1.19629	0.0441317	-1.15215	1	1	0	0		101	0.895535	0.0673502	-0.828185	7.93044e-07	5.88595e-05	0.999999	16989.6
102	0.854242	0.118443	-0.735799	0.00450496	0.0318435	0.995495	31.4036		102	0.937383	0.405581	-0.531802	1	1	0	0		102	0.740162	0.0409985	-0.699163	1	1	0	0		102	0.789226	0.0766932	-0.712533	4.7042e-06	0.000349146	0.999995	2864.13
103	1.11736	0.0965679	-1.0208	0.00222494	0.0156911	0.997775	63.7303		103	0.92663	0.415203	-0.511427	1	1	0	0		103	0.964807	0.129682	-0.835126	1	1	0	0		103	0.627136	0.0766571	-0.550479	4.49502e-06	0.00033362	0.999996	2997.42
104	0.7712	0.124341	-0.646859	0.00528393	0.037379	0.994716	26.753		104	0.92527	0.0994082	-0.825861	1	1	0	0		104	0.745205	0.0605355	-0.684669	1	1	0	0		104	1.24752	0.34931	-0.898214	0.00207725	0.154493	0.997923	6.47277
105	0.770385	0.118491	-0.651894	0.00448801	0.0317231	0.995512	31.5227		105	1.02038	0.581455	-0.438927	1	1	0	0		105	1.37027	0.045886	-1.32438	1	1	0	0		105	0.731837	0.283711	-0.448126	0.000763357	0.0566994	0.999237	17.6369
106	0.825193	0.0827332	-0.74246	0.00115879	0.00816355	0.998841	122.496		106	0.947043	0.127347	-0.819697	1	1	0	0		106	0.975725	0.171451	-0.804274	1	1	0	0		106	0.690119	0.0709079	-0.619211	9.54185e-07	7.08193e-05	0.999999	14120.4
107	1.13815	0.146899	-0.991253	0.0097791	0.0694922	0.990221	14.3901		107	1.01397	0.191391	-0.822576	1	1	0	0		107	1.07943	0.049814	-1.02962	1	1	0	0		107	0.942931	0.269651	-0.67328	0.000239654	0.0177913	0.99976	56.2073
108	0.777039	0.0952216	-0.681817	0.00186771	0.0131671	0.998132	75.9468		108	0.941252	0.166274	-0.774977	1	1	0	0		108	1.71275	0.187163	-1.52558	1	1	0	0		108	0.690699	0.258259	-0.43244	0.000154087	0.0114381	0.999846	87.4274
109	0.798133	0.126855	-0.671278	0.00578287	0.040929	0.994217	24.4325		109	0.924029	0.103389	-0.82064	1	1	0	0		109	0.799451	0.229031	-0.57042	1	1	0	0		109	0.697385	0.245021	-0.452364	3.2863e-05	0.00243916	0.999967	409.977
110	0.797685	0.0896822	-0.708003	0.00143626	0.0101211	0.998564	98.8037		110	0.997255	0.12743	-0.869824	1	1	0	0		110	0.999783	0.03649	-0.963293	1	1	0	0		110	1.24393	0.0825495	-1.16139	8.20888e-06	0.000609265	0.999992	1641.32
111	0.803966	0.126461	-0.677505	0.0057464	0.0406694	0.994254	24.5885		111	0.927319	0.488847	-0.438472	1	1	0	0		111	0.813186	0.0614788	-0.751707	1	1	0	0		111	1.25068	0.348289	-0.902388	0.00180039	0.133865	0.9982	7.47019
112	0.771388	0.132429	-0.638959	0.00679464	0.048139	0.993205	20.7732		112	0.94063	0.103448	-0.837182	1	1	0	0		112	1.3631	0.650904	-0.7122	1	1	0	0		112	0.935373	0.0806732	-0.8547	4.42023e-06	0.000328069	0.999996	3048.14
113	0.775878	0.0887372	-0.687141	0.00135756	0.00956574	0.998642	104.54		113	0.968375	0.439958	-0.528417	1	1	0	0		113	1.04446	0.0484548	-0.996005	1	1	0	0		113	1.18175	0.362105	-0.819646	0.00429267	0.319974	0.995707	3.12526
114	1.73008	0.102801	-1.62727	0.00258646	0.0182473	0.997414	54.8025		114	1.17556	0.116444	-1.05912	1	1	0	0		114	0.859143	0.707661	-0.151482	1	1	0	0		114	0.61253	0.358937	-0.253593	0.0029163	0.21708	0.997084	4.6066
115	0.818862	0.120051	-0.698812	0.00521416	0.0368828	0.994786	27.1129		115	1.29481	0.101242	-1.19357	1	1	0	0		115	0.844118	0.499998	-0.34412	1	1	0	0		115	0.834987	0.0795352	-0.755452	4.30047e-06	0.00031918	0.999996	3133.02
116	0.987912	0.144743	-0.843168	0.00924893	0.0656895	0.990751	15.2231		116	0.942484	0.233283	-0.709202	1	1	0	0		116	0.838244	0.0456502	-0.792594	1	1	0	0		116	1.1193	0.259887	-0.85941	0.000151297	0.0112309	0.999849	89.0399
117	0.828641	0.280303	-0.548338	0.0317593	0.230811	0.968241	4.33255		117	0.942105	0.187444	-0.754661	1	1	0	0		117	1.50797	0.0543912	-1.45358	1	1	0	0		117	0.927923	0.0806729	-0.84725	4.42166e-06	0.000328176	0.999996	3047.15
118	0.888161	0.396391	-0.49177	0.13404	1.0892	0.86596	0.918106		118	0.993051	0.215851	-0.7772	1	1	0	0		118	1.1351	0.0615607	-1.07354	1	1	0	0		118	1.22244	0.271363	-0.951073	0.00054371	0.0403759	0.999456	24.7672
119	0.834838	0.0912244	-0.743614	0.00155719	0.0109746	0.998443	91.1198		119	1.34931	0.640147	-0.709159	1	1	0	0		119	0.789766	0.0412762	-0.74849	1	1	0	0		119	0.978308	0.0743786	-0.90393	4.58137e-06	0.00034003	0.999995	2940.92
120	0.85431	0.118908	-0.735402	0.00501406	0.0354602	0.994986	28.2006		120	0.998901	0.100655	-0.898246	1	1	0	0		120	0.999781	0.056828	-0.942953	1	1	0	0		120	1.22923	0.0675009	-1.16173	1.21035e-06	8.98319e-05	0.999999	11131.9
121	0.988495	0.392877	-0.595618	0.117206	0.934245	0.882794	1.07038		121	0.942541	0.598694	-0.343847	1	1	0	0		121	1.04393	0.0417685	-1.00217	1	1	0	0		121	0.916242	0.080196	-0.836046	9.66144e-06	0.000717076	0.99999	1394.55
122	0.772648	0.0940945	-0.678554	0.00149957	0.0105679	0.9985	94.6262		122	0.970701	0.0893208	-0.88138	1	1	0	0		122	0.736748	0.0461761	-0.690572	1	1	0	0		122	0.87379	0.241934	-0.631855	3.473e-05	0.00257774	0.999965	387.937
123	0.866763	0.263466	-0.603297	0.0210571	0.15136	0.978943	6.60677		123	1.19903	0.446201	-0.752833	1	1	0	0		123	0.999783	0.03649	-0.963293	1	1	0	0		123	1.16006	0.247009	-0.913046	5.69219e-05	0.00422496	0.999943	236.688
124	0.772198	0.358972	-0.413226	0.0682808	0.515683	0.931719	1.93918		124	0.953302	0.452746	-0.500556	1	1	0	0		124	0.757685	0.0461604	-0.711525	1	1	0	0		124	1.07597	0.078408	-0.99756	6.41284e-06	0.000475962	0.999994	2101.01
125	0.782802	0.501824	-0.280978	0.329788	3.46251	0.670212	0.288808		125	1.62902	0.102874	-1.52615	1	1	0	0		125	0.999781	0.056828	-0.942953	1	1	0	0		125	1.25312	0.0795124	-1.1736	4.54941e-06	0.000337657	0.999995	2961.58
126	0.782136	0.387779	-0.394357	0.118444	0.945441	0.881556	1.05771		126	0.945673	0.58867	-0.357004	1	1	0	0		126	0.752094	0.0455969	-0.706497	1	1	0	0		126	1.16178	0.0650058	-1.09677	4.30041e-07	3.19175e-05	1	31330.7
127	0.931045	0.390609	-0.540436	0.122699	0.984153	0.877301	1.0161		127	0.930735	0.104536	-0.826199	1	1	0	0		127	0.986779	0.174347	-0.812432	1	1	0	0		127	0.6907	0.0801396	-0.61056	9.75013e-06	0.000723659	0.99999	1381.87
128	0.828744	0.147924	-0.68082	0.0101642	0.0722565	0.989836	13.8396		128	0.922876	0.108016	-0.81486	1	1	0	0		128	0.813191	0.0484933	-0.764698	1	1	0	0		128	1.00924	0.0801579	-0.929077	9.87272e-06	0.000732757	0.99999	1364.71
129	1.67697	0.437569	-1.2394	0.202026	1.7815	0.797974	0.561324		129	0.947062	0.108082	-0.83898	1	1	0	0		129	0.835358	0.0485167	-0.786841	1	1	0	0		129	1.04343	0.249492	-0.793936	3.6478e-05	0.00270748	0.999964	369.347
130	0.788491	0.314452	-0.474039	0.0601145	0.450063	0.939885	2.22191		130	0.933762	0.0996717	-0.83409	1	1	0	0		130	0.753729	0.125623	-0.628107	1	1	0	0		130	1.20566	0.0728147	-1.13284	2.9365e-06	0.000217947	0.999997	4588.28
131	0.795141	0.422786	-0.372355	0.176091	1.50393	0.823909	0.664925		131	1.22844	0.130232	-1.09821	1	1	0	0		131	0.834971	0.190773	-0.644198	1	1	0	0		131	0.951761	0.0727814	-0.87898	2.69398e-06	0.000199947	0.999997	5001.33
132	0.782274	0.42856	-0.353714	0.194165	1.69549	0.805835	0.589801		132	1.02448	0.103493	-0.920982	1	1	0	0		132	3.00015	0.374113	-2.62603	1	1	0	0		132	1.15756	0.078411	-1.07915	6.2539e-06	0.000464165	0.999994	2154.41
133	0.898126	0.288026	-0.6101	0.0336013	0.244664	0.966399	4.08724		133	0.992251	0.103074	-0.889177	1	1	0	0		133	1.04871	0.642184	-0.406521	1	1	0	0		133	1.03303	0.0712725	-0.961763	2.26881e-06	0.000168391	0.999998	5938.57
134	2.61629	0.141389	-2.4749	0.00821069	0.0582545	0.991789	17.1661		134	0.972668	0.0956062	-0.877062	1	1	0	0		134	0.843247	0.168539	-0.674709	1	1	0	0		134	0.732123	0.0795245	-0.652599	5.58889e-06	0.000414808	0.999994	2410.75
135	0.777151	0.386045	-0.391106	0.1092	0.862606	0.8908	1.15928		135	0.922876	0.108016	-0.81486	1	1	0	0		135	0.773128	0.0415795	-0.731548	1	1	0	0		135	1.14247	0.080158	-1.06231	1.00827e-05	0.000748342	0.99999	1336.29
136	0.798975	0.430929	-0.368045	0.198846	1.7465	0.801154	0.572573		136	0.987882	0.155397	-0.832485	1	1	0	0		136	0.806755	0.0390116	-0.767743	1	1	0	0		136	1.1891	0.0801354	-1.10896	1.09096e-05	0.000809717	0.999989	1235
137	0.881257	0.139691	-0.741566	0.00885678	0.0628794	0.991143	15.9035		137	0.945627	0.25863	-0.686997	1	1	0	0		137	0.814686	0.667323	-0.147363	1	1	0	0		137	0.895535	0.0673502	-0.828185	7.93044e-07	5.88595e-05	0.999999	16989.6
138	0.770108	0.150919	-0.619189	0.0120832	0.086066	0.987917	11.619		138	0.93251	0.59936	-0.333151	1	1	0	0		138	1.0453	0.377501	-0.667803	1	1	0	0		138	1.09247	0.0663822	-1.02609	1.34912e-06	0.000100132	0.999999	9986.85
139	0.840049	0.333771	-0.506278	0.0336134	0.244755	0.966387	4.08572		139	0.944827	0.0983997	-0.846427	1	1	0	0		139	1.99826	0.316029	-1.68223	1	1	0	0		139	0.799204	0.352292	-0.446912	0.00326333	0.242996	0.996737	4.11529
140	1.47849	0.269189	-1.2093	0.024856	0.179362	0.975144	5.57531		140	0.955055	0.0994118	-0.855644	1	1	0	0		140	0.753719	0.0390052	-0.714713	1	1	0	0		140	1.04384	0.0767307	-0.967111	4.96511e-06	0.000368511	0.999995	2713.62
141	0.832922	0.128898	-0.704024	0.00622554	0.0440817	0.993774	22.6851		141	1.02452	0.0936638	-0.930857	1	1	0	0		141	0.88998	0.0405011	-0.849479	1	1	0	0		141	0.947236	0.243876	-0.70336	4.69426e-05	0.00348422	0.999953	287.008
142	0.864467	0.261606	-0.602861	0.0204741	0.147081	0.979526	6.79896		142	0.939477	0.0957239	-0.843753	1	1	0	0		142	1.30597	0.0419768	-1.26399	1	1	0	0		142	0.626801	0.249489	-0.377312	3.60258e-05	0.00267392	0.999964	373.983
143	0.777376	0.500476	-0.2769	0.327955	3.43388	0.672045	0.291215		143	0.927743	0.0996823	-0.828061	1	1	0	0		143	1.18072	0.0498515	-1.13087	1	1	0	0		143	0.858699	0.287303	-0.571396	0.000606966	0.0450762	0.999393	22.1847
144	0.986245	0.313981	-0.672264	0.0534874	0.397644	0.946513	2.51481		144	0.970675	0.0996721	-0.871003	1	1	0	0		144	0.999781	0.056828	-0.942953	1	1	0	0		144	1.02024	0.0654745	-0.954766	7.36811e-07	5.46859e-05	0.999999	18286.3
145	0.87077	0.47919	-0.39158	0.283711	2.78713	0.716289	0.358792		145	1.28224	0.130705	-1.15153	1	1	0	0		145	0.784312	0.151344	-0.632968	1	1	0	0		145	1.19505	0.0685224	-1.12653	2.14885e-06	0.000159487	0.999998	6270.09
146	0.85558	0.292661	-0.562919	0.0393639	0.288342	0.960636	3.4681		146	0.993112	0.108145	-0.884967	1	1	0	0		146	0.835358	0.0485167	-0.786841	1	1	0	0		146	0.554858	0.0801375	-0.47472	9.70532e-06	0.000720332	0.99999	1388.25
147	1.11349	0.477424	-0.636063	0.277151	2.69798	0.722849	0.370647		147	0.953051	0.422669	-0.530382	1	1	0	0		147	0.990221	0.0400089	-0.950212	1	1	0	0		147	1.18411	0.07035	-1.11376	7.28809e-07	5.4092e-05	0.999999	18487
148	0.919611	0.261353	-0.658258	0.0204031	0.146561	0.979597	6.82311		148	1.08983	0.194321	-0.895513	1	1	0	0		148	0.772084	0.046196	-0.725888	1	1	0	0		148	0.999904	0.0470352	-0.952868	3.37177e-08	2.50252e-06	1	399597
149	0.90554	0.415674	-0.489867	0.161135	1.35166	0.838865	0.739831		149	0.940637	0.0984162	-0.842221	1	1	0	0		149	0.805953	0.15497	-0.650983	1	1	0	0		149	1.22011	0.0795381	-1.14058	4.04702e-06	0.000300369	0.999996	3329.23
150	1.08949	0.464602	-0.624888	0.253329	2.3874	0.746671	0.418866		150	0.95057	0.0970922	-0.853478	1	1	0	0		150	0.901855	0.0419683	-0.859887	1	1	0	0		150	0.858838	0.0727322	-0.786106	2.70066e-06	0.000200443	0.999997	4988.95
151	1.79357	0.375455	-1.41811	0.0925146	0.717364	0.907485	1.39399		151	0.942531	0.104549	-0.837982	1	1	0	0		151	0.80151	0.0419607	-0.759549	1	1	0	0		151	0.627121	0.0857027	-0.541418	6.76408e-06	0.000502031	0.999993	1991.91
152	0.776956	0.153346	-0.623611	0.0128229	0.0914033	0.987177	10.9405		152	1.04593	0.193869	-0.85206	1	1	0	0		152	0.867486	0.0419206	-0.825565	1	1	0	0		152	1.24899	0.0717768	-1.17721	3.85712e-06	0.000286275	0.999996	3493.15
153	0.805997	0.147247	-0.65875	0.0103627	0.0736831	0.989637	13.5716		153	0.999884	0.0862745	-0.913609	1	1	0	0		153	0.763369	0.0602806	-0.703088	1	1	0	0		153	1.22786	0.0767718	-1.15109	5.20004e-06	0.000385947	0.999995	2591.03
154	0.772297	0.382589	-0.389708	0.110143	0.870975	0.889857	1.14814		154	0.94482	0.103427	-0.841393	1	1	0	0		154	1.06112	0.0500741	-1.01105	1	1	0	0		154	1.02023	0.0650036	-0.955229	4.28709e-07	3.18187e-05	1	31428.1
155	0.770944	0.252687	-0.518257	0.0142543	0.101753	0.985746	9.82768		155	1.00468	0.197975	-0.806705	1	1	0	0		155	0.789578	0.0396153	-0.749962	1	1	0	0		155	1.19041	0.0806913	-1.10971	4.5009e-06	0.000334057	0.999995	2993.5
156	0.776979	0.29699	-0.479989	0.044589	0.328402	0.955411	3.04505		156	0.959462	0.104548	-0.854914	1	1	0	0		156	0.997432	0.0425233	-0.954909	1	1	0	0		156	0.789188	0.064968	-0.72422	4.16059e-07	3.08798e-05	1	32383.7
157	0.855104	0.157151	-0.697953	0.0140723	0.100436	0.985928	9.95656		157	0.926085	0.104566	-0.82152	1	1	0	0		157	0.895667	0.0470495	-0.848617	1	1	0	0		157	0.858838	0.0727322	-0.786106	2.70066e-06	0.000200443	0.999997	4988.95
158	0.789374	0.317462	-0.471913	0.0601211	0.450116	0.939879	2.22165		158	0.990753	0.228673	-0.76208	1	1	0	0		158	0.880119	0.0602457	-0.819873	1	1	0	0		158	0.858838	0.0727322	-0.786106	2.70066e-06	0.000200443	0.999997	4988.95
159	0.983401	0.126788	-0.856614	0.00685028	0.0485358	0.99315	20.6033		159	1.01868	0.520142	-0.498534	1	1	0	0		159	0.835351	0.0474131	-0.787938	1	1	0	0		159	0.730383	0.0883155	-0.642068	7.04496e-06	0.000522878	0.999993	1912.49
160	0.776305	0.11849	-0.657815	0.00448647	0.0317122	0.995514	31.5336		160	0.947043	0.127347	-0.819697	1	1	0	0		160	0.867197	0.425821	-0.441375	1	1	0	0		160	1.17856	0.0679255	-1.11063	1.14456e-06	8.49491e-05	0.999999	11771.8
161	0.839716	0.139035	-0.700681	0.00869181	0.0616979	0.991308	16.208		161	1.00409	0.437731	-0.566364	1	1	0	0		161	0.867446	0.0390115	-0.828434	1	1	0	0		161	0.789188	0.064968	-0.72422	4.16059e-07	3.08798e-05	1	32383.7
162	1.16923	0.118425	-1.05081	0.00441921	0.0312347	0.995581	32.0157		162	0.934336	0.468928	-0.465408	1	1	0	0		162	0.851481	0.0605148	-0.790966	1	1	0	0		162	0.858806	0.0971911	-0.761615	2.07873e-05	0.00154286	0.999979	648.147
163	0.811118	0.355472	-0.455646	0.0640076	0.481203	0.935992	2.07812		163	0.926374	0.0956175	-0.830756	1	1	0	0		163	2.13359	0.0412247	-2.09236	1	1	0	0		163	0.891996	0.0712509	-0.820745	2.20829e-06	0.000163899	0.999998	6101.33
164	0.882575	0.287137	-0.595438	0.0350183	0.255355	0.964982	3.91611		164	0.942531	0.104549	-0.837982	1	1	0	0		164	0.828246	0.169566	-0.658679	1	1	0	0		164	1.03692	0.0857021	-0.951219	6.78293e-06	0.00050343	0.999993	1986.37
165	0.855214	0.28911	-0.566104	0.0366802	0.267935	0.96332	3.73224		165	0.945628	0.580381	-0.365246	1	1	0	0		165	1.42961	0.163745	-1.26587	1	1	0	0		165	0.858806	0.0971911	-0.761615	2.07873e-05	0.00154286	0.999979	648.147
166	3.98633	0.610904	-3.37543	0.450457	5.76793	0.549543	0.173372		166	0.927093	0.130411	-0.796682	1	1	0	0		166	1.23441	0.585163	-0.649246	1	1	0	0		166	1.20664	0.0743756	-1.13226	4.45232e-06	0.000330451	0.999996	3026.17
167	0.969807	0.410441	-0.559366	0.158467	1.32506	0.841533	0.754683		167	0.941224	0.105172	-0.836052	1	1	0	0		167	0.835358	0.0485167	-0.786841	1	1	0	0		167	1.00695	0.0700177	-0.936932	1.83396e-06	0.000136116	0.999998	7346.68
168	1.10914	0.364742	-0.744393	0.0764307	0.582328	0.923569	1.71725		168	1.04698	0.108175	-0.93881	1	1	0	0		168	0.929536	0.0461515	-0.883385	1	1	0	0		168	0.815879	0.0695315	-0.746347	1.33415e-06	9.90203e-05	0.999999	10098.9
169	2.66463	0.392093	-2.27254	0.113142	0.897719	0.886858	1.11393		169	0.99754	0.175939	-0.821601	1	1	0	0		169	0.798979	0.0448396	-0.754139	1	1	0	0		169	1.19424	0.0784224	-1.11582	6.51178e-06	0.000483305	0.999993	2069.09
170	0.79081	0.396318	-0.394492	0.124904	1.00436	0.875096	0.99566		170	1.13378	0.459574	-0.674201	1	1	0	0		170	0.835351	0.0474131	-0.787938	1	1	0	0		170	1.04382	0.0649845	-0.978832	4.22194e-07	3.13351e-05	1	31913
171	2.23219	0.327024	-1.90517	0.0657644	0.49534	0.934236	2.01882		171	0.982243	0.215755	-0.766488	1	1	0	0		171	0.794938	0.0461607	-0.748777	1	1	0	0		171	1.15656	0.347509	-0.809056	0.0018042	0.134149	0.998196	7.45441
172	0.771206	0.288447	-0.482759	0.0328719	0.239172	0.967128	4.18109		172	0.963348	0.0998471	-0.863501	1	1	0	0		172	0.813197	0.0496731	-0.763523	1	1	0	0		172	1.11761	0.266092	-0.851518	0.000302556	0.0224624	0.999697	44.5189
173	1.38188	0.640984	-0.740901	0.581011	9.75778	0.418989	0.102482		173	0.94482	0.103427	-0.841393	1	1	0	0		173	1.13257	0.0471878	-1.08538	1	1	0	0		173	1.17395	0.247587	-0.926365	6.96892e-05	0.00517267	0.99993	193.324
174	0.77627	0.346658	-0.429612	0.0508806	0.377225	0.949119	2.65094		174	0.940248	0.0893195	-0.850928	1	1	0	0		174	0.813197	0.0496731	-0.763523	1	1	0	0		174	0.858806	0.0971911	-0.761615	2.07873e-05	0.00154286	0.999979	648.147
175	0.805139	0.36494	-0.4402	0.0800338	0.612168	0.919966	1.63354		175	0.942382	0.130215	-0.812168	1	1	0	0		175	0.975725	0.171451	-0.804274	1	1	0	0		175	0.789226	0.0766932	-0.712533	4.7042e-06	0.000349146	0.999995	2864.13
176	0.899495	0.355335	-0.54416	0.0647698	0.48733	0.93523	2.052		176	1.02432	0.0984261	-0.925896	1	1	0	0		176	0.982763	0.0485569	-0.934207	1	1	0	0		176	0.778333	0.25283	-0.525503	6.14958e-05	0.00456448	0.999939	219.083
177	0.800496	0.473999	-0.326497	0.275649	2.67779	0.724351	0.373442		177	0.926515	0.164351	-0.762163	1	1	0	0		177	0.969802	0.0473392	-0.922463	1	1	0	0		177	1.17778	0.440141	-0.73764	0.0384437	2.96735	0.961556	0.337001
178	3.15558	0.453924	-2.70165	0.210301	1.87392	0.789699	0.533642		178	0.926446	0.0920094	-0.834437	1	1	0	0		178	0.835356	0.0460025	-0.789354	1	1	0	0		178	0.985364	0.355879	-0.629485	0.00157475	0.117062	0.998425	8.54247
179	0.908286	0.382098	-0.526188	0.108866	0.859647	0.891134	1.16327		179	0.972698	0.210638	-0.76206	1	1	0	0		179	0.911255	0.182074	-0.72918	1	1	0	0		179	0.955328	0.0801435	-0.875185	9.83221e-06	0.00072975	0.99999	1370.33
180	0.820289	0.410484	-0.409805	0.161224	1.35255	0.838776	0.739344		180	1.0062	0.105202	-0.901	1	1	0	0		180	1.04436	0.0462382	-0.998124	1	1	0	0		180	1.23693	0.0801418	-1.15678	1.0187e-05	0.00075608	0.99999	1322.61
181	0.786527	0.510454	-0.276073	0.347424	3.74625	0.652576	0.266933		181	0.924031	0.0983694	-0.825661	1	1	0	0		181	1.03004	0.0457527	-0.984286	1	1	0	0		181	0.789188	0.064968	-0.72422	4.16059e-07	3.08798e-05	1	32383.7
182	0.787958	0.396541	-0.391418	0.125398	1.0089	0.874602	0.991178		182	0.921013	0.104521	-0.816491	1	1	0	0		182	1.4039	0.0498242	-1.35407	1	1	0	0		182	0.627063	0.34273	-0.284332	0.000434092	0.0322322	0.999566	31.0249
183	0.772987	0.53965	-0.233337	0.404278	4.77536	0.595722	0.209408		183	0.955192	0.191096	-0.764096	1	1	0	0		183	0.895606	0.0543914	-0.841215	1	1	0	0		183	1.16179	0.0767654	-1.08502	5.15466e-06	0.000382579	0.999995	2613.84
184	1.54598	0.126178	-1.4198	0.00570257	0.0403575	0.994297	24.7786		184	0.944827	0.0983997	-0.846427	1	1	0	0		184	0.99293	0.0461951	-0.946735	1	1	0	0		184	1.24813	0.0794953	-1.16863	4.87339e-06	0.000361703	0.999995	2764.7
185	0.780221	0.11849	-0.661731	0.00448543	0.0317048	0.995515	31.5409		185	0.98586	0.298581	-0.687278	1	1	0	0		185	0.744021	0.054387	-0.689634	1	1	0	0		185	1.08956	0.0972483	-0.992314	2.0714e-05	0.00153742	0.999979	650.44
186	1.39273	0.347585	-1.04514	0.0515052	0.382107	0.948495	2.61707		186	0.929547	0.387048	-0.542499	1	1	0	0		186	1.00035	0.0485499	-0.9518	1	1	0	0		186	1.15615	0.428734	-0.727419	0.0334725	2.57036	0.966527	0.389051
187	0.784507	0.101878	-0.682628	0.0022803	0.0160825	0.99772	62.1795		187	1.08118	0.103518	-0.977664	1	1	0	0		187	0.973841	0.0473184	-0.926523	1	1	0	0		187	0.931919	0.269469	-0.66245	0.000511621	0.0379918	0.999488	26.3215
188	0.788091	0.283418	-0.504672	0.0329272	0.239588	0.967073	4.17384		188	0.99225	0.0898894	-0.902361	1	1	0	0		188	0.772084	0.046196	-0.725888	1	1	0	0		188	1.05772	0.0801449	-0.977574	9.86724e-06	0.00073235	0.99999	1365.47
189	0.798129	0.158231	-0.639898	0.0144924	0.103478	0.985508	9.66387		189	1.00591	0.226454	-0.779454	1	1	0	0		189	0.744413	0.060257	-0.684156	1	1	0	0		189	1.03305	0.0767433	-0.956303	5.00861e-06	0.000371739	0.999995	2690.06
190	0.77106	0.124373	-0.646687	0.00529661	0.0374691	0.994703	26.6887		190	1.00821	0.0984282	-0.909785	1	1	0	0		190	3.16364	0.0398457	-3.12379	1	1	0	0		190	1.24776	0.352239	-0.895519	0.00318532	0.237169	0.996815	4.2164
191	1.13559	0.290358	-0.845231	0.037208	0.27194	0.962792	3.67728		191	0.931578	0.0896569	-0.841921	1	1	0	0		191	0.757692	0.0411671	-0.716524	1	1	0	0		191	1.08514	0.0693286	-1.01581	1.19297e-06	8.85418e-05	0.999999	11294.1
192	0.925902	0.117088	-0.808814	0.00469738	0.0332101	0.995303	30.1114		192	0.919365	0.127938	-0.791427	1	1	0	0		192	0.807063	0.0398466	-0.767216	1	1	0	0		192	1.02023	0.0650036	-0.955229	4.28709e-07	3.18187e-05	1	31428.1
193	0.83506	0.255504	-0.579556	0.0175478	0.125684	0.982452	7.95647		193	0.962829	0.0970674	-0.865762	1	1	0	0		193	0.762917	0.559183	-0.203734	1	1	0	0		193	0.732175	0.07027	-0.661905	1.27855e-06	9.4894e-05	0.999999	10538.1
194	0.781359	0.411353	-0.370006	0.16234	1.36372	0.83766	0.733287		194	1.07894	0.130737	-0.9482	1	1	0	0		194	0.835351	0.0474131	-0.787938	1	1	0	0		194	1.01404	0.189962	-0.824082	1.99149e-06	0.000147808	0.999998	6765.53
195	0.988563	0.293295	-0.695268	0.0399209	0.292592	0.960079	3.41772		195	0.992271	0.116444	-0.875827	1	1	0	0		195	1.13403	0.171096	-0.962936	1	1	0	0		195	0.999904	0.0470352	-0.952868	3.37177e-08	2.50252e-06	1	399597
196	1.02289	0.099256	-0.923639	0.00264041	0.018629	0.99736	53.6797		196	1.0389	0.0936664	-0.945233	1	1	0	0		196	0.878418	0.0398463	-0.838572	1	1	0	0		196	1.12254	0.0673002	-1.05524	1.88852e-06	0.000140166	0.999998	7134.42
197	0.938785	0.297445	-0.641341	0.0439117	0.323185	0.956088	3.0942		197	0.923872	0.131184	-0.792689	1	1	0	0		197	0.773343	0.0605513	-0.712792	1	1	0	0		197	1.06911	0.0887931	-0.980315	2.33346e-05	0.00173192	0.999977	577.393
198	0.773441	0.415355	-0.358086	0.161958	1.3599	0.838042	0.73535		198	0.941224	0.105172	-0.836052	1	1	0	0		198	0.807876	0.0488983	-0.758977	1	1	0	0		198	1.06979	0.0767315	-0.993057	4.96198e-06	0.000368279	0.999995	2715.34
199	0.966788	0.0970188	-0.869769	0.00184817	0.0130291	0.998152	76.7512		199	1.05459	0.0970669	-0.957528	1	1	0	0		199	0.934708	0.0487399	-0.885968	1	1	0	0		199	0.886674	0.0767341	-0.80994	4.91938e-06	0.000365117	0.999995	2738.85
200	0.821662	0.616526	-0.205136	0.553756	8.73202	0.446244	0.114521		200	0.926514	0.0971053	-0.829409	1	1	0	0		200	1.48833	0.0398463	-1.44848	1	1	0	0		200	0.554911	0.35979	-0.19512	0.00606424	0.452832	0.993936	2.20832
201	1.89943	0.534638	-1.36479	0.373527	4.19554	0.626473	0.238348		201	0.947058	0.100611	-0.846447	1	1	0	0		201	0.813197	0.0496731	-0.763523	1	1	0	0		201	0.763228	0.346126	-0.417102	0.00131616	0.097814	0.998684	10.2235
202	1.04687	0.310863	-0.736005	0.0501656	0.371644	0.949834	2.69075		202	0.945731	0.0893198	-0.856411	1	1	0	0		202	1.61517	0.056379	-1.55879	1	1	0	0		202	0.980277	0.0801399	-0.900137	1.03704e-05	0.000769695	0.99999	1299.22
203	0.787579	0.158137	-0.629443	0.0144052	0.102846	0.985595	9.72324		203	0.950588	0.0893199	-0.861268	1	1	0	0		203	0.890651	0.481392	-0.409259	1	1	0	0		203	1.01623	0.0938933	-0.922335	2.19706e-05	0.00163069	0.999978	613.238
204	0.780782	0.119514	-0.661268	0.00508884	0.0359918	0.994911	27.7841		204	1.02432	0.0984261	-0.925896	1	1	0	0		204	0.789603	0.0466896	-0.742913	1	1	0	0		204	0.927884	0.258262	-0.669622	0.000154725	0.0114854	0.999845	87.0669
205	0.776607	0.0865447	-0.690062	0.00119682	0.00843175	0.998803	118.599		205	0.927479	0.436482	-0.490996	1	1	0	0		205	0.996633	0.0478584	-0.948775	1	1	0	0		205	1.01016	0.288717	-0.721444	0.00218	0.162153	0.99782	6.16703
206	0.812904	0.388994	-0.42391	0.122008	0.977841	0.877992	1.02266		206	0.942273	0.211981	-0.730293	1	1	0	0		206	1.21924	0.15899	-1.06025	1	1	0	0		206	0.973297	0.266063	-0.707234	0.00031502	0.023388	0.999685	42.7569
207	0.980994	0.0867976	-0.894197	0.00127182	0.00896081	0.998728	111.597		207	0.926514	0.0923176	-0.834196	1	1	0	0		207	0.867722	0.131887	-0.735835	1	1	0	0		207	1.10847	0.0675262	-1.04094	1.41727e-06	0.000105189	0.999999	9506.68
208	0.998809	0.141223	-0.857586	0.00793809	0.0563049	0.992062	17.7604		208	0.990737	0.103477	-0.88726	1	1	0	0		208	0.81964	0.159722	-0.659918	1	1	0	0		208	1.18618	0.0697533	-1.11642	2.21394e-06	0.000164318	0.999998	6085.76
209	0.776957	0.159604	-0.617353	0.0149111	0.106513	0.985089	9.38852		209	0.969407	0.116444	-0.852964	1	1	0	0		209	0.835493	0.0425221	-0.792971	1	1	0	0		209	1.16526	0.0908001	-1.07446	1.39696e-05	0.00103683	0.999986	964.476
210	1.03261	0.270988	-0.761623	0.0257298	0.185834	0.97427	5.38114		210	0.94124	0.0956085	-0.845631	1	1	0	0		210	0.999783	0.03649	-0.963293	1	1	0	0		210	1.20344	0.0650038	-1.13844	4.30094e-07	3.19214e-05	1	31326.9
211	1.16793	0.426392	-0.741538	0.179008	1.53427	0.820992	0.651776		211	0.949645	0.217721	-0.731925	1	1	0	0		211	1.41685	0.0459562	-1.37089	1	1	0	0		211	1.05345	0.0673603	-0.986089	8.15984e-07	6.05621e-05	0.999999	16512
212	0.854073	0.0990428	-0.75503	0.00202781	0.0142981	0.997972	69.9396		212	0.939354	0.130203	-0.809151	1	1	0	0		212	1.00976	0.0602256	-0.949532	1	1	0	0		212	1.22743	0.0972563	-1.13017	1.80586e-05	0.00134032	0.999982	746.088
213	0.829095	0.104053	-0.725042	0.00284086	0.0200472	0.997159	49.8822		213	1.28314	0.0955975	-1.18754	1	1	0	0		213	1.01815	0.0425228	-0.975629	1	1	0	0		213	0.686541	0.07828	-0.608261	5.20044e-06	0.000385977	0.999995	2590.83
214	0.991437	0.14727	-0.844167	0.0102658	0.0729869	0.989734	13.7011		214	0.960512	0.213812	-0.7467	1	1	0	0		214	1.45375	0.041289	-1.41246	1	1	0	0		214	1.17833	0.0794858	-1.09884	5.23501e-06	0.000388543	0.999995	2573.72
215	1.15371	0.100331	-1.05338	0.00239261	0.0168764	0.997607	59.2542		215	1.0691	0.195431	-0.873667	1	1	0	0		215	2.82274	0.417197	-2.40554	1	1	0	0		215	0.978311	0.258898	-0.719413	0.000200749	0.0149025	0.999799	67.1027
216	0.777265	0.131922	-0.645343	0.00671961	0.0476038	0.99328	21.0067		216	0.934191	0.131125	-0.803066	1	1	0	0		216	1.00032	0.0615803	-0.938738	1	1	0	0		216	1.01036	0.351211	-0.659154	0.00265645	0.197686	0.997344	5.05853
217	0.805078	0.1583	-0.646778	0.0144442	0.103129	0.985556	9.69656		217	0.9214	0.507014	-0.414385	1	1	0	0		217	0.997716	0.0488596	-0.948856	1	1	0	0		217	0.554879	0.0673279	-0.487551	7.44155e-07	5.5231e-05	0.999999	18105.8
218	0.948675	0.10389	-0.844785	0.00282213	0.0199147	0.997178	50.2142		218	1.02117	0.130549	-0.890623	1	1	0	0		218	1.04485	0.0543929	-0.990455	1	1	0	0		218	0.999904	0.0470352	-0.952868	3.37177e-08	2.50252e-06	1	399597
219	0.854798	0.147273	-0.707525	0.0103547	0.0736255	0.989645	13.5823		219	0.983757	0.521209	-0.462548	1	1	0	0		219	0.887935	0.0604428	-0.827492	1	1	0	0		219	0.788791	0.249501	-0.539291	3.63969e-05	0.00270147	0.999964	370.169
220	0.850902	0.362687	-0.488215	0.0763193	0.581409	0.923681	1.71996		220	1.177	0.100686	-1.07631	1	1	0	0		220	1.04446	0.0484548	-0.996005	1	1	0	0		220	1	0.205132	-0.794868	0.0132944	1	0.986706	1
221	0.787293	0.274631	-0.512662	0.0283343	0.205194	0.971666	4.87344		221	1.01822	0.230421	-0.787802	1	1	0	0		221	1.13317	0.0390082	-1.09417	1	1	0	0		221	1	0.205132	-0.794868	0.0132944	1	0.986706	1
222	0.794376	0.32991	-0.464465	0.0301588	0.218818	0.969841	4.57001		222	0.992254	0.0984394	-0.893814	1	1	0	0		222	0.773914	0.714946	-0.0589685	1	1	0	0		222	0.732175	0.07027	-0.661905	1.27855e-06	9.4894e-05	0.999999	10538.1
223	1.04378	0.313978	-0.729799	0.0532123	0.395484	0.946788	2.52855		223	1.09803	0.128672	-0.969363	1	1	0	0		223	0.945978	0.0461969	-0.899781	1	1	0	0		223	1.20645	0.994862	-0.211586	0.281879	29.1329	0.718121	0.0343254
224	0.827611	0.388995	-0.438615	0.120165	0.961049	0.879835	1.04053		224	0.956248	0.597036	-0.359212	1	1	0	0		224	0.835351	0.0474131	-0.787938	1	1	0	0		224	1.14798	0.247802	-0.900174	8.33473e-05	0.00618653	0.999917	161.642
225	0.943474	0.636476	-0.306999	0.588174	10.0499	0.411826	0.0995036		225	0.954426	0.509371	-0.445055	1	1	0	0		225	0.936058	0.521427	-0.414631	1	1	0	0		225	1.161	0.387484	-0.773518	0.0174972	1.32177	0.982503	0.756563
226	0.88324	0.574049	-0.309191	0.468656	6.20652	0.531344	0.161121		226	0.962868	0.104552	-0.858316	1	1	0	0		226	0.807455	0.252664	-0.554792	1	1	0	0		226	1.22168	0.0675036	-1.15417	1.18346e-06	8.78358e-05	0.999999	11384.9
227	0.87036	0.554523	-0.315837	0.431344	5.33756	0.568656	0.187352		227	1.0542	0.131116	-0.923087	1	1	0	0		227	0.772084	0.046196	-0.725888	1	1	0	0		227	1.20584	0.255538	-0.950298	0.000305064	0.0226487	0.999695	44.1527
228	1.04618	0.455619	-0.590558	0.236339	2.17773	0.763661	0.459194		228	1.00479	0.105237	-0.89955	1	1	0	0		228	0.790402	0.0398466	-0.750555	1	1	0	0		228	1.23186	0.25326	-0.978598	9.19476e-05	0.00682495	0.999908	146.521
229	0.82276	0.642858	-0.179902	0.60516	10.7849	0.39484	0.0927219		229	0.993112	0.108145	-0.884967	1	1	0	0		229	0.783888	0.538519	-0.245369	1	1	0	0		229	0.788791	0.249501	-0.539291	3.63969e-05	0.00270147	0.999964	370.169
230	0.870093	0.578017	-0.292077	0.476767	6.4118	0.523233	0.155962		230	1.04127	0.103527	-0.937744	1	1	0	0		230	0.95473	0.0485618	-0.906168	1	1	0	0		230	0.955959	0.252881	-0.703078	6.31813e-05	0.00468959	0.999937	213.238
231	0.907844	0.786097	-0.121748	0.881156	52.1731	0.118844	0.019167		231	0.978973	0.13119	-0.847782	1	1	0	0		231	0.89562	0.0459566	-0.849663	1	1	0	0		231	1.10665	0.34857	-0.758078	0.00153747	0.114287	0.998463	8.74994
232	0.800691	0.730763	-0.0699281	0.77852	24.7346	0.22148	0.0404293		232	0.933296	0.0996955	-0.8336	1	1	0	0		232	0.832794	0.442218	-0.390576	1	1	0	0		232	1.1855	0.256073	-0.929424	0.000195837	0.0145378	0.999804	68.7864
233	1.22192	0.498861	-0.723056	0.31622	3.25418	0.68378	0.307297		233	0.999884	0.0862745	-0.913609	1	1	0	0		233	1.06915	0.310507	-0.75864	1	1	0	0		233	1.25754	0.0743721	-1.18317	4.6318e-06	0.000343772	0.999995	2908.9
234	0.794529	0.372605	-0.421925	0.0930408	0.721863	0.906959	1.3853		234	0.924031	0.116444	-0.807587	1	1	0	0		234	0.921092	0.0618556	-0.859236	1	1	0	0		234	0.997706	1.17453	0.176821	0.360794	41.8927	0.639206	0.0238705
235	0.859949	0.241	-0.618949	0.012636	0.0900538	0.987364	11.1045		235	0.978456	0.100669	-0.877787	1	1	0	0		235	0.813186	0.0614788	-0.751707	1	1	0	0		235	0.627136	0.0766571	-0.550479	4.49502e-06	0.00033362	0.999996	2997.42
236	0.797162	0.467936	-0.329226	0.264077	2.52504	0.735923	0.396034		236	0.925088	0.0994084	-0.82568	1	1	0	0		236	1.16112	0.0412227	-1.11989	1	1	0	0		236	0.942857	0.360969	-0.581887	0.00673909	0.503567	0.993261	1.98583
237	0.825395	0.358573	-0.466822	0.0693246	0.524154	0.930675	1.90784		237	1.02337	0.128814	-0.894552	1	1	0	0		237	0.872492	0.0459374	-0.826555	1	1	0	0		237	1.0085	0.0801591	-0.928344	9.81148e-06	0.000728212	0.99999	1373.23
238	0.942039	0.314379	-0.62766	0.0542444	0.403594	0.945756	2.47774		238	0.99209	0.416207	-0.575884	1	1	0	0		238	1.04009	0.0500677	-0.990027	1	1	0	0		238	1.17259	0.0696081	-1.10298	1.75734e-06	0.00013043	0.999998	7666.97
239	0.894023	0.305278	-0.588745	0.0519951	0.385941	0.948005	2.59107		239	0.977275	0.424953	-0.552322	1	1	0	0		239	0.925914	0.173975	-0.751938	1	1	0	0		239	0.780478	0.346713	-0.433765	0.00150498	0.111867	0.998495	8.93915
240	0.902939	0.67908	-0.223858	0.672815	14.4701	0.327185	0.0691081		240	0.933294	0.0971068	-0.836187	1	1	0	0		240	1.52297	0.0456582	-1.47732	1	1	0	0		240	1.02977	0.0649796	-0.96479	4.20672e-07	3.12222e-05	1	32028.5
241	0.815104	0.776782	-0.0383222	0.868104	46.3138	0.131896	0.0215918		241	0.951306	0.0970952	-0.854211	1	1	0	0		241	0.901866	0.0419936	-0.859872	1	1	0	0		241	0.732175	0.07027	-0.661905	1.27855e-06	9.4894e-05	0.999999	10538.1
242	6.40506	0.637458	-5.7676	0.418544	5.06515	0.581456	0.197427		242	0.944827	0.0983997	-0.846427	1	1	0	0		242	0.742664	0.0602775	-0.682387	1	1	0	0		242	1.13672	0.065461	-1.07126	7.29486e-07	5.41422e-05	0.999999	18469.9
243	0.956312	0.383653	-0.572659	0.111224	0.880591	0.888776	1.1356		243	0.931932	0.633165	-0.298767	1	1	0	0		243	0.999781	0.056828	-0.942953	1	1	0	0		243	1.02241	0.0884976	-0.933908	1.75196e-05	0.00130032	0.999982	769.04
244	1.1414	0.578566	-0.562834	0.469912	6.2379	0.530088	0.16031		244	1.04409	0.575695	-0.46839	1	1	0	0		244	0.866539	0.041537	-0.825002	1	1	0	0		244	1.15005	0.0801462	-1.06991	9.88971e-06	0.000734018	0.99999	1362.36
245	0.973914	0.452923	-0.520991	0.23214	2.12735	0.76786	0.470069		245	0.979337	0.0996323	-0.879705	1	1	0	0		245	0.773128	0.0415795	-0.731548	1	1	0	0		245	0.890688	0.259233	-0.631456	0.000135523	0.0100598	0.999864	99.4054
246	1.19808	0.118299	-1.07978	0.00486655	0.0344119	0.995133	29.0597		246	0.993112	0.108145	-0.884967	1	1	0	0		246	1.10543	0.0405027	-1.06493	1	1	0	0		246	0.946484	0.0709264	-0.875558	9.67802e-07	7.183e-05	0.999999	13921.8
247	1.19861	0.532409	-0.666206	0.380937	4.33	0.619063	0.230947		247	0.979768	0.0922443	-0.887523	1	1	0	0		247	0.794938	0.0461607	-0.748777	1	1	0	0		247	0.732074	0.272918	-0.459156	0.000692362	0.0514224	0.999308	19.4468
248	0.863181	0.41736	-0.445821	0.172241	1.46421	0.827759	0.682962		248	0.993153	0.105207	-0.887946	1	1	0	0		248	0.78362	0.208572	-0.575048	1	1	0	0		248	1.22618	0.067999	-1.15819	1.41203e-06	0.0001048	0.999999	9541.96
249	0.852455	0.373542	-0.478913	0.0941274	0.731169	0.905873	1.36767		249	0.930047	0.220717	-0.70933	1	1	0	0		249	1.04449	0.040017	-1.00447	1	1	0	0		249	1.03305	0.0767433	-0.956303	5.00861e-06	0.000371739	0.999995	2690.06
250	0.993394	0.287656	-0.705738	0.0355118	0.259087	0.964488	3.85971		250	0.991771	0.216294	-0.775477	1	1	0	0		250	0.755315	0.0448358	-0.710479	1	1	0	0		250	1.24189	0.0890349	-1.15286	1.65112e-05	0.00122547	0.999983	816.011
251	0.930401	0.431127	-0.499275	0.190889	1.66013	0.809111	0.602361		251	1.19618	0.108197	-1.08798	1	1	0	0		251	0.791382	0.0441585	-0.747223	1	1	0	0		251	1.23649	0.358977	-0.877513	0.00587613	0.438702	0.994124	2.27945
252	0.771083	0.482041	-0.289041	0.292006	2.90223	0.707994	0.344563		252	1.16417	0.127474	-1.03669	1	1	0	0		252	1.71734	0.0618813	-1.65546	1	1	0	0		252	1.20344	0.0650038	-1.13844	4.30094e-07	3.19214e-05	1	31326.9
253	0.976751	0.285751	-0.691	0.0344213	0.250847	0.965579	3.98649		253	0.930407	0.128602	-0.801805	1	1	0	0		253	0.921092	0.0618556	-0.859236	1	1	0	0		253	1.17288	0.0694878	-1.10339	1.23693e-06	9.18044e-05	0.999999	10892.7
254	1.00267	0.0857147	-0.916955	0.00115331	0.00812487	0.998847	123.079		254	0.97067	0.127365	-0.843305	1	1	0	0		254	3.83342	0.122939	-3.71048	1	1	0	0		254	1.14008	0.0743787	-1.0657	4.58552e-06	0.000340338	0.999995	2938.26
255	1.47569	0.117211	-1.35848	0.00460117	0.0325267	0.995399	30.7439		255	1.02762	0.213061	-0.814559	1	1	0	0		255	1.85001	0.47358	-1.37643	1	1	0	0		255	1.04355	0.0767424	-0.96681	5.00787e-06	0.000371684	0.999995	2690.46
256	0.770654	0.384098	-0.386556	0.111861	0.88627	0.888139	1.12832		256	1.10866	0.0996439	-1.00901	1	1	0	0		256	0.734075	0.0601845	-0.67389	1	1	0	0		256	0.858854	0.0783325	-0.780522	5.88004e-06	0.000436417	0.999994	2291.39
257	0.833775	0.271334	-0.56244	0.0266004	0.192294	0.9734	5.20036		257	1.04522	0.101872	-0.943346	1	1	0	0		257	1.04444	0.0473528	-0.997086	1	1	0	0		257	0.955324	0.269494	-0.685829	0.00022331	0.0165777	0.999777	60.3221
258	0.777345	0.509755	-0.267591	0.346202	3.72611	0.653798	0.268377		258	0.947062	0.108082	-0.83898	1	1	0	0		258	1.7097	0.0389992	-1.6707	1	1	0	0		258	0.787025	0.0743768	-0.712648	4.35887e-06	0.000323515	0.999996	3091.05
259	0.897362	0.477888	-0.419474	0.281826	2.76135	0.718174	0.362142		259	0.968188	0.359846	-0.608342	1	1	0	0		259	0.835503	0.0543936	-0.781109	1	1	0	0		259	0.69073	0.266792	-0.423938	0.000304243	0.0225877	0.999696	44.2719
260	0.798455	0.288074	-0.510382	0.0338426	0.246482	0.966157	4.05709		260	0.969399	0.103035	-0.866364	1	1	0	0		260	0.813191	0.0484933	-0.764698	1	1	0	0		260	1.12816	0.267343	-0.860817	0.000159189	0.0118168	0.999841	84.625
261	0.80432	0.474738	-0.329582	0.277195	2.69857	0.722805	0.370566		261	0.947044	0.203298	-0.743746	1	1	0	0		261	0.767312	0.0410618	-0.72625	1	1	0	0		261	1.24724	0.0692136	-1.17803	2.05814e-06	0.000152755	0.999998	6546.44
262	0.785489	0.591627	-0.193862	0.506027	7.20841	0.493973	0.138727		262	1.0389	0.105246	-0.933655	1	1	0	0		262	0.814855	0.0398466	-0.775008	1	1	0	0		262	0.973341	0.0699639	-0.903377	1.29661e-06	9.62338e-05	0.999999	10391.4
263	0.776898	0.425446	-0.351452	0.188125	1.63053	0.811875	0.613299		263	0.969105	0.279936	-0.689169	1	1	0	0		263	1.03928	0.0419007	-0.997376	1	1	0	0		263	1.1793	0.0947989	-1.0845	4.45843e-05	0.00330918	0.999955	302.19
264	1.44529	0.246882	-1.19841	0.0138424	0.0987723	0.986158	10.1243		264	1.08983	0.195005	-0.89482	1	1	0	0		264	0.783733	0.054388	-0.729345	1	1	0	0		264	1.02023	0.0650036	-0.955229	4.28709e-07	3.18187e-05	1	31428.1
265	0.824837	0.360309	-0.464528	0.0719052	0.545176	0.928095	1.83427		265	0.990041	0.100704	-0.889337	1	1	0	0		265	0.785727	0.125802	-0.659924	1	1	0	0		265	0.690732	0.0673367	-0.623395	7.6577e-07	5.68352e-05	0.999999	17594.7
266	0.834202	0.427859	-0.406343	0.185618	1.60384	0.814382	0.623505		266	0.991655	0.475813	-0.515842	1	1	0	0		266	1.37778	0.0543898	-1.32339	1	1	0	0		266	0.992559	0.259212	-0.733347	0.000135056	0.0100252	0.999865	99.7488
267	0.829095	0.104053	-0.725042	0.00284086	0.0200472	0.997159	49.8822		267	0.926492	0.21825	-0.708243	1	1	0	0		267	0.783021	0.0603481	-0.722673	1	1	0	0		267	0.990915	0.0801353	-0.91078	1.09414e-05	0.000812079	0.999989	1231.41
268	0.896087	0.37327	-0.522817	0.0925389	0.717572	0.907461	1.39359		268	0.979107	0.544951	-0.434156	1	1	0	0		268	0.919196	0.0397898	-0.879407	1	1	0	0		268	1.092	0.265489	-0.826516	0.000271618	0.0201649	0.999728	49.5912
269	0.853342	0.122124	-0.731219	0.0048957	0.0346191	0.995104	28.8858		269	1.10911	0.108188	-1.00092	1	1	0	0		269	0.923075	0.127901	-0.795174	1	1	0	0		269	1	0.205132	-0.794868	0.0132944	1	0.986706	1
270	0.857442	0.382884	-0.474558	0.109401	0.864383	0.890599	1.15689		270	0.924646	0.0996714	-0.824975	1	1	0	0		270	0.994658	0.57817	-0.416488	1	1	0	0		270	1.1208	0.0767645	-1.04404	5.12485e-06	0.000380366	0.999995	2629.04
271	0.787479	0.54044	-0.247039	0.406061	4.81081	0.593939	0.207865		271	0.980259	0.423917	-0.556342	1	1	0	0		271	0.771101	0.164428	-0.606673	1	1	0	0		271	1.00961	0.2672	-0.742414	0.000208306	0.0154636	0.999792	64.6679
272	1.05456	0.26507	-0.789488	0.022057	0.15871	0.977943	6.30082		272	1.21477	0.103188	-1.11159	1	1	0	0		272	1.85614	0.0389912	-1.81714	1	1	0	0		272	1.24608	0.0800803	-1.166	1.14746e-05	0.000851652	0.999989	1174.19
273	0.795806	0.0953992	-0.700407	0.00201133	0.0141817	0.997989	70.5136		273	1.02781	0.462605	-0.5652	1	1	0	0		273	0.744134	0.161909	-0.582225	1	1	0	0		273	0.627136	0.0766571	-0.550479	4.49502e-06	0.00033362	0.999996	2997.42
274	0.929761	0.116463	-0.813298	0.0046154	0.0326278	0.995385	30.6487		274	1.00216	0.62864	-0.373516	1	1	0	0		274	0.983325	0.463304	-0.520022	1	1	0	0		274	0.918893	0.379242	-0.539651	0.0117513	0.882549	0.988249	1.13308
275	0.847513	0.139896	-0.707617	0.00894759	0.06353	0.991052	15.7406		275	0.947058	0.100611	-0.846447	1	1	0	0		275	0.813191	0.0484933	-0.764698	1	1	0	0		275	1.08476	0.452147	-0.632611	0.0437163	3.39294	0.956284	0.29473
276	0.853264	0.284399	-0.568865	0.0334417	0.243461	0.966558	4.10744		276	1.0765	0.256251	-0.820248	1	1	0	0		276	0.758451	0.158547	-0.599903	1	1	0	0		276	1.02575	0.266256	-0.759498	0.000270269	0.0200647	0.99973	49.8389
277	0.771027	0.0879654	-0.683062	0.00129343	0.00911327	0.998707	109.73		277	0.940235	0.0920135	-0.848222	1	1	0	0		277	0.776446	0.143942	-0.632503	1	1	0	0		277	0.891796	0.242438	-0.649358	3.70803e-05	0.00275219	0.999963	363.347
278	0.815538	0.1306	-0.684938	0.00658173	0.0466206	0.993418	21.4498		278	0.942173	0.305138	-0.637035	1	1	0	0		278	0.982732	0.0615923	-0.921139	1	1	0	0		278	1.18735	0.0801451	-1.1072	1.04299e-05	0.00077411	0.99999	1291.81
279	0.800154	0.150656	-0.649498	0.012034	0.0857114	0.987966	11.6671		279	0.965864	0.197616	-0.768248	1	1	0	0		279	1.13265	0.0543909	-1.07826	1	1	0	0		279	0.555093	0.250345	-0.304749	5.81521e-05	0.00431628	0.999942	231.681
280	1.00442	0.386861	-0.617555	0.116105	0.924311	0.883895	1.08189		280	1.18847	0.108198	-1.08028	1	1	0	0		280	1.57312	0.0435119	-1.5296	1	1	0	0		280	1.14503	0.0726931	-1.07234	1.30718e-06	9.70187e-05	0.999999	10307.3
281	0.786508	0.309286	-0.477222	0.0530766	0.394419	0.946923	2.53538		281	1.10088	0.585161	-0.515724	1	1	0	0		281	0.83495	0.16507	-0.66988	1	1	0	0		281	1.04382	0.0649845	-0.978832	4.22194e-07	3.13351e-05	1	31913
282	0.828744	0.147924	-0.68082	0.0101642	0.0722565	0.989836	13.8396		282	0.947043	0.127347	-0.819697	1	1	0	0		282	0.999781	0.056828	-0.942953	1	1	0	0		282	0.991919	0.0695234	-0.922396	1.91181e-06	0.000141894	0.999998	7047.52
283	0.960056	0.123057	-0.836999	0.00575661	0.0407421	0.994243	24.5446		283	1.36797	0.0900915	-1.27787	1	1	0	0		283	1.02274	0.0485443	-0.974193	1	1	0	0		283	1.22251	0.0972744	-1.12523	1.86367e-05	0.00138323	0.999981	722.944
284	0.908093	0.29651	-0.611582	0.0422428	0.310361	0.957757	3.22206		284	0.960382	0.0956079	-0.864774	1	1	0	0		284	0.757701	0.0418026	-0.715898	1	1	0	0		284	1.20711	0.097285	-1.10982	2.04499e-05	0.00151782	0.99998	658.841
285	0.772736	0.129837	-0.642899	0.0063248	0.044789	0.993675	22.3269		285	0.94063	0.103448	-0.837182	1	1	0	0		285	1.13332	0.0471849	-1.08613	1	1	0	0		285	1.17735	0.0767559	-1.10059	5.11025e-06	0.000379283	0.999995	2636.55
286	0.770205	0.0958637	-0.674341	0.00172659	0.0121705	0.998273	82.166		286	1.01919	0.0970785	-0.922113	1	1	0	0		286	0.84081	0.0455014	-0.795309	1	1	0	0		286	1.22565	0.365913	-0.859735	0.00841211	0.62964	0.991588	1.58821
287	0.792967	0.131638	-0.661329	0.00676155	0.0479029	0.993238	20.8756		287	1.28409	0.0986108	-1.18548	1	1	0	0		287	1.11593	0.0454507	-1.07048	1	1	0	0		287	0.992586	0.265125	-0.727461	0.000241444	0.0179242	0.999759	55.7904
288	1.05528	0.287499	-0.767776	0.0353464	0.257835	0.964654	3.87844		288	1.03895	0.105223	-0.93373	1	1	0	0		288	0.788109	0.234577	-0.553532	1	1	0	0		288	1.00943	0.265481	-0.743945	0.00025416	0.0188684	0.999746	52.9986
289	1.13481	0.0862026	-1.0486	0.00115408	0.00813033	0.998846	122.996		289	0.95777	0.0956175	-0.862152	1	1	0	0		289	1.0512	0.225328	-0.825877	1	1	0	0		289	0.923434	0.0767033	-0.84673	4.78128e-06	0.000354867	0.999995	2817.96
290	1.02677	0.402527	-0.624245	0.14401	1.18384	0.85599	0.844712		290	0.94482	0.103427	-0.841393	1	1	0	0		290	0.794004	0.0605153	-0.733489	1	1	0	0		290	1.17558	0.260944	-0.914638	0.000299736	0.0222529	0.9997	44.9379
291	0.84813	0.306439	-0.541691	0.0537755	0.399907	0.946224	2.50058		291	1.5162	0.095604	-1.42059	1	1	0	0		291	0.835358	0.0485167	-0.786841	1	1	0	0		291	1.24425	0.361369	-0.882885	0.00668151	0.499235	0.993318	2.00307
292	0.788154	0.308555	-0.479599	0.0515295	0.382298	0.94847	2.61576		292	0.923366	0.629014	-0.294352	1	1	0	0		292	1.00032	0.0615803	-0.938738	1	1	0	0		292	1	0.205132	-0.794868	0.0132944	1	0.986706	1
293	0.777156	0.464844	-0.312312	0.25837	2.45146	0.74163	0.40792		293	0.978456	0.100669	-0.877787	1	1	0	0		293	1.35112	0.0459718	-1.30515	1	1	0	0		293	1	0.205132	-0.794868	0.0132944	1	0.986706	1
294	0.776368	0.413155	-0.363213	0.157862	1.31906	0.842138	0.758116		294	0.921375	0.128209	-0.793166	1	1	0	0		294	0.745205	0.0605355	-0.684669	1	1	0	0		294	1.22099	0.293165	-0.927826	0.00201478	0.149838	0.997985	6.67386
295	1.10312	0.306474	-0.796648	0.0530791	0.394438	0.946921	2.53525		295	0.992271	0.116444	-0.875827	1	1	0	0		295	1.3212	0.494417	-0.826782	1	1	0	0		295	0.789188	0.064968	-0.72422	4.16059e-07	3.08798e-05	1	32383.7
296	0.829088	0.123243	-0.705844	0.00579749	0.0410331	0.994203	24.3706		296	1.02428	0.190764	-0.833518	1	1	0	0		296	0.770707	0.157316	-0.613391	1	1	0	0		296	1.13299	0.067365	-1.06563	8.29888e-07	6.15941e-05	0.999999	16235.3
297	0.794217	0.44192	-0.352298	0.213474	1.90986	0.786526	0.523599		297	0.944703	0.499634	-0.445069	1	1	0	0		297	0.813191	0.0484933	-0.764698	1	1	0	0		297	1.2152	0.0972796	-1.11792	1.99602e-05	0.00148147	0.99998	675.006
298	0.908855	0.388982	-0.519873	0.120721	0.966109	0.879279	1.03508		298	0.972704	0.0970982	-0.875605	1	1	0	0		298	0.772084	0.046196	-0.725888	1	1	0	0		298	1.08642	0.0972416	-0.989174	2.08735e-05	0.00154925	0.999979	645.472
299	1.07419	0.375775	-0.698416	0.0973486	0.75889	0.902651	1.31771		299	1.06787	0.0923163	-0.975558	1	1	0	0		299	0.813191	0.0484933	-0.764698	1	1	0	0		299	0.876886	0.303214	-0.573672	0.00246119	0.18312	0.997539	5.46091
300	0.812197	0.422416	-0.389781	0.174863	1.49121	0.825137	0.670595		300	0.927267	0.583046	-0.344222	1	1	0	0		300	0.943053	0.171295	-0.771758	1	1	0	0		300	0.789247	0.259762	-0.529485	0.000140208	0.0104077	0.99986	96.0832
301	0.79842	0.468337	-0.330083	0.269581	2.59709	0.730419	0.385046		301	0.997071	0.220499	-0.776572	1	1	0	0		301	1.32559	0.0543914	-1.2712	1	1	0	0		301	0.978139	0.090718	-0.887421	1.83928e-05	0.00136513	0.999982	732.53
302	0.815779	0.49237	-0.323409	0.311322	3.18099	0.688678	0.314368		302	0.967942	0.104556	-0.863386	1	1	0	0		302	0.790011	0.04484	-0.745171	1	1	0	0		302	1.03302	0.0649951	-0.968029	4.26697e-07	3.16693e-05	1	31576.3
303	1.18823	0.724418	-0.463816	0.74778	20.8624	0.25222	0.0479331		303	0.926473	0.398326	-0.528148	1	1	0	0		303	0.777892	0.225735	-0.552157	1	1	0	0		303	1.10684	0.0677299	-1.03911	1.38593e-06	0.000102863	0.999999	9721.66
304	0.927118	0.335141	-0.591977	0.0799894	0.611799	0.920011	1.63452		304	0.938044	0.0970921	-0.840952	1	1	0	0		304	0.954788	0.396352	-0.558435	1	1	0	0		304	1.1527	0.0743789	-1.07832	4.56837e-06	0.000339064	0.999995	2949.29
305	0.916764	0.308697	-0.608066	0.0484621	0.358381	0.951538	2.79032		305	0.939477	0.0957239	-0.843753	1	1	0	0		305	0.966523	0.0478778	-0.918645	1	1	0	0		305	0.789272	0.265078	-0.524194	0.000234232	0.0173887	0.999766	57.5087
306	0.809974	0.665614	-0.14436	0.650365	13.0891	0.349635	0.0763992		306	0.937227	0.399954	-0.537273	1	1	0	0		306	1.49391	0.36982	-1.12409	1	1	0	0		306	0.789226	0.0766932	-0.712533	4.7042e-06	0.000349146	0.999995	2864.13
307	0.804775	0.469678	-0.335097	0.270923	2.61482	0.729077	0.382436		307	0.930376	0.104535	-0.825841	1	1	0	0		307	0.813706	0.264509	-0.549197	1	1	0	0		307	1.15502	0.353199	-0.801816	0.000579932	0.0430674	0.99942	23.2194
308	1.06759	0.644005	-0.423584	0.597805	10.459	0.402195	0.095611		308	0.945627	0.0984012	-0.847226	1	1	0	0		308	1.19027	0.342172	-0.848097	1	1	0	0		308	0.772444	0.367735	-0.404709	0.00674734	0.504187	0.993253	1.98339
309	0.855838	0.38935	-0.466488	0.121309	0.971458	0.878691	1.02938		309	0.99225	0.228229	-0.76402	1	1	0	0		309	0.778981	0.597027	-0.181954	1	1	0	0		309	1.06644	0.380938	-0.685501	0.0124696	0.937173	0.98753	1.06704
310	1.33911	0.602432	-0.736679	0.514532	7.45796	0.485468	0.134085		310	0.956429	0.639884	-0.316544	1	1	0	0		310	0.760053	0.132228	-0.627825	1	1	0	0		310	1.16272	0.0696725	-1.09304	1.26613e-06	9.39722e-05	0.999999	10641.4
311	0.969571	0.399875	-0.569696	0.138612	1.13232	0.861388	0.883141		311	0.946986	0.29866	-0.648326	1	1	0	0		311	0.835351	0.0474131	-0.787938	1	1	0	0		311	1.08838	0.252452	-0.835929	9.05178e-05	0.00671881	0.999909	148.836
312	0.866083	0.386632	-0.47945	0.116176	0.924954	0.883824	1.08113		312	0.944833	0.105155	-0.839677	1	1	0	0		312	1.17887	0.0486558	-1.13022	1	1	0	0		312	1.08696	0.258273	-0.828684	0.000162008	0.0120261	0.999838	83.1525
313	0.788161	0.146325	-0.641836	0.0119533	0.0851291	0.988047	11.7469		313	0.947058	0.100611	-0.846447	1	1	0	0		313	1.72472	0.0651788	-1.65954	1	1	0	0		313	1.04353	0.0649938	-0.978537	4.2602e-07	3.16191e-05	1	31626.5
314	0.787243	0.11849	-0.668753	0.0044835	0.0316912	0.995516	31.5546		314	0.948816	0.225767	-0.72305	1	1	0	0		314	0.841019	0.0461973	-0.794821	1	1	0	0		314	1.22924	0.0672908	-1.16195	1.1798e-06	8.75645e-05	0.999999	11420.1
315	1.02856	0.413087	-0.615477	0.164613	1.38658	0.835387	0.721197		315	0.92705	0.208688	-0.718362	1	1	0	0		315	0.792143	0.418907	-0.373236	1	1	0	0		315	0.954996	0.0971896	-0.857806	1.57745e-05	0.0011708	0.999984	854.118
316	0.778984	0.130218	-0.648766	0.00636135	0.0450495	0.993639	22.1978		316	0.944827	0.0936497	-0.851178	1	1	0	0		316	0.791333	0.26272	-0.528612	1	1	0	0		316	0.872075	0.243876	-0.628198	4.78607e-05	0.00355237	0.999952	281.502
317	0.780782	0.119514	-0.661268	0.00508884	0.0359918	0.994911	27.7841		317	0.925463	0.199331	-0.726132	1	1	0	0		317	0.745205	0.0605355	-0.684669	1	1	0	0		317	1.02966	0.345759	-0.6839	0.000935364	0.0694874	0.999065	14.3911
318	1.26962	0.122672	-1.14695	0.00561607	0.0397418	0.994384	25.1624		318	0.942099	0.150644	-0.791455	1	1	0	0		318	0.80094	0.0390116	-0.761928	1	1	0	0		318	0.949456	0.253866	-0.69559	3.85503e-05	0.0028613	0.999961	349.491
319	0.790163	0.365735	-0.424428	0.0818357	0.627179	0.918164	1.59444		319	0.94482	0.103427	-0.841393	1	1	0	0		319	1.78678	0.136796	-1.64998	1	1	0	0		319	1.11047	0.0673634	-1.04311	8.28798e-07	6.15132e-05	0.999999	16256.7
320	0.856521	0.675507	-0.181014	0.667704	14.1393	0.332296	0.0707248		320	0.993139	0.0984361	-0.894702	1	1	0	0		320	1.05066	0.0458117	-1.00485	1	1	0	0		320	0.834982	0.258281	-0.576701	0.000165163	0.0122604	0.999835	81.5634
321	0.947111	0.265198	-0.681913	0.0219577	0.157979	0.978042	6.32997		321	0.944827	0.0983997	-0.846427	1	1	0	0		321	0.924311	0.293705	-0.630606	1	1	0	0		321	1.12254	0.0650016	-1.05754	4.28064e-07	3.17708e-05	1	31475.4
322	0.779294	0.288078	-0.491216	0.0339161	0.247036	0.966084	4.048		322	0.926331	0.0894206	-0.836911	1	1	0	0		322	2.88611	0.0591779	-2.82693	1	1	0	0		322	1.09163	0.265901	-0.825734	0.000148138	0.0109964	0.999852	90.9389
323	0.829088	0.123243	-0.705844	0.00579749	0.0410331	0.994203	24.3706		323	0.941009	0.09941	-0.841599	1	1	0	0		323	0.83261	0.0405025	-0.792107	1	1	0	0		323	0.845731	0.289347	-0.556385	0.000739344	0.0549145	0.999261	18.2101
324	0.82435	0.120021	-0.704329	0.00520459	0.0368147	0.994795	27.163		324	1.16253	0.371681	-0.790852	1	1	0	0		324	1.14209	0.0461529	-1.09594	1	1	0	0		324	1.0798	0.0972612	-0.982538	2.07853e-05	0.00154271	0.999979	648.212
325	0.776156	0.361347	-0.414809	0.0741585	0.563629	0.925841	1.77422		325	0.942086	0.596198	-0.345889	1	1	0	0		325	0.842202	0.230628	-0.611574	1	1	0	0		325	1.0837	0.0972517	-0.986446	2.07945e-05	0.00154339	0.999979	647.924
326	0.948677	0.123055	-0.825623	0.00576068	0.0407711	0.994239	24.5272		326	0.959333	0.304186	-0.655147	1	1	0	0		326	1.02274	0.0485443	-0.974193	1	1	0	0		326	0.973357	0.354524	-0.618833	0.00408212	0.304215	0.995918	3.28715
327	0.948675	0.10389	-0.844785	0.00282213	0.0199147	0.997178	50.2142		327	1.15952	0.130089	-1.02943	1	1	0	0		327	0.772865	0.0461646	-0.726701	1	1	0	0		327	1.20935	0.0972843	-1.11207	2.01281e-05	0.00149393	0.99998	669.375
328	0.986281	0.247261	-0.73902	0.0142832	0.101963	0.985717	9.80746		328	1.01107	0.218243	-0.792828	1	1	0	0		328	0.784374	0.0448403	-0.739533	1	1	0	0		328	1.06255	0.0971813	-0.965365	1.72095e-05	0.00127731	0.999983	782.897
329	0.861554	0.256015	-0.605539	0.0186862	0.133993	0.981314	7.46308		329	0.947118	0.273663	-0.673455	1	1	0	0		329	1.27698	0.0483257	-1.22865	1	1	0	0		329	1.20908	0.360909	-0.848174	0.00377415	0.281177	0.996226	3.55648
330	0.803391	0.0868075	-0.716583	0.00128409	0.00904738	0.998716	110.529		330	0.944827	0.0983997	-0.846427	1	1	0	0		330	0.997374	0.163904	-0.83347	1	1	0	0		330	1.12593	0.26988	-0.856046	0.00045801	0.0340089	0.999542	29.4041
331	0.822967	0.128479	-0.694488	0.0061459	0.0435143	0.993854	22.981		331	0.952582	0.130366	-0.822216	1	1	0	0		331	0.977549	0.169763	-0.807786	1	1	0	0		331	0.697385	0.245021	-0.452364	3.2863e-05	0.00243916	0.999967	409.977
332	0.800061	0.11849	-0.681571	0.00447993	0.0316658	0.99552	31.5798		332	1.03119	0.100667	-0.930519	1	1	0	0		332	1.16099	0.0398463	-1.12114	1	1	0	0		332	0.690732	0.0673367	-0.623395	7.6577e-07	5.68352e-05	0.999999	17594.7
333	0.837079	0.126828	-0.710252	0.00689658	0.0488662	0.993103	20.464		333	1.02362	0.137629	-0.885987	1	1	0	0		333	0.797127	0.151238	-0.645889	1	1	0	0		333	1.17975	0.254524	-0.925226	0.00013473	0.010001	0.999865	99.9902
334	1.24375	0.243869	-0.999883	0.0162559	0.116278	0.983744	8.60007		334	0.926452	0.22417	-0.702282	1	1	0	0		334	1.27765	0.0413158	-1.23634	1	1	0	0		334	0.789188	0.064968	-0.72422	4.16059e-07	3.08798e-05	1	32383.7
335	0.776366	0.0852767	-0.691089	0.00111227	0.00783545	0.998888	127.625		335	0.999884	0.0862745	-0.913609	1	1	0	0		335	1.01783	0.0459434	-0.971892	1	1	0	0		335	0.690732	0.0673367	-0.623395	7.6577e-07	5.68352e-05	0.999999	17594.7
336	0.994752	0.0988624	-0.89589	0.00200893	0.0141647	0.997991	70.5981		336	0.944284	0.10491	-0.839375	1	1	0	0		336	0.851028	0.0390115	-0.812017	1	1	0	0		336	1.1261	0.108162	-1.01794	6.82622e-05	0.00506674	0.999932	197.366
337	0.888033	0.0986116	-0.789422	0.0022544	0.0158994	0.997746	62.8956		337	0.999912	0.119701	-0.880211	1	1	0	0		337	1.73589	0.150074	-1.58582	1	1	0	0		337	0.779774	0.298718	-0.481056	0.0024267	0.180547	0.997573	5.53873
338	1.60425	0.0984934	-1.50576	0.0019173	0.0135174	0.998083	73.979		338	0.944827	0.0983997	-0.846427	1	1	0	0		338	0.813191	0.0484933	-0.764698	1	1	0	0		338	0.688613	0.280827	-0.407786	0.000605881	0.0449955	0.999394	22.2244
339	0.789028	0.0955279	-0.6935	0.00202202	0.0142572	0.997978	70.1401		339	0.928177	0.0997224	-0.828455	1	1	0	0		339	1.0625	0.0399046	-1.02259	1	1	0	0		339	1.12343	0.296413	-0.827022	0.0014042	0.104366	0.998596	9.58167
340	1.53292	0.122785	-1.41013	0.0055402	0.0392019	0.99446	25.509		340	0.94145	0.460469	-0.480981	1	1	0	0		340	0.813191	0.0484933	-0.764698	1	1	0	0		340	0.967773	0.0887763	-0.878997	2.28409e-05	0.00169528	0.999977	589.873
341	0.852039	0.0979037	-0.754136	0.00216995	0.0153025	0.99783	65.3487		341	0.972919	0.105182	-0.867737	1	1	0	0		341	0.960022	0.0454505	-0.914572	1	1	0	0		341	0.983243	0.271799	-0.711444	0.000452447	0.0335957	0.999548	29.7657
342	0.990448	0.118704	-0.871745	0.00496915	0.0351411	0.995031	28.4567		342	1.00823	0.116444	-0.891787	1	1	0	0		342	2.56762	0.0389749	-2.52864	1	1	0	0		342	0.78053	0.266136	-0.514394	0.000254614	0.0189022	0.999745	52.9039
343	0.929239	0.102752	-0.826488	0.00268469	0.0189422	0.997315	52.7922		343	1.03833	0.0996524	-0.938682	1	1	0	0		343	1.01973	0.0461935	-0.973538	1	1	0	0		343	1.05345	0.0673603	-0.986089	8.15984e-07	6.05621e-05	0.999999	16512
344	2.03255	0.126741	-1.90581	0.00640706	0.0453753	0.993593	22.0384		344	0.944825	0.257918	-0.686907	1	1	0	0		344	0.934822	0.0415427	-0.89328	1	1	0	0		344	0.988099	0.0673559	-0.920743	8.08e-07	5.99696e-05	0.999999	16675.1
345	1.7872	0.118396	-1.66881	0.00424204	0.0299772	0.995758	33.3587		345	0.944833	0.105155	-0.839677	1	1	0	0		345	0.757696	0.155845	-0.601851	1	1	0	0		345	0.895495	0.262049	-0.633445	0.000263223	0.0195415	0.999737	51.1733
346	0.94505	0.149251	-0.795798	0.0114601	0.0815759	0.98854	12.2585		346	0.94484	0.445461	-0.49938	1	1	0	0		346	0.745205	0.0605355	-0.684669	1	1	0	0		346	1.195	0.0650036	-1.12999	4.30249e-07	3.19329e-05	1	31315.7
347	0.780782	0.119514	-0.661268	0.00508884	0.0359918	0.994911	27.7841		347	1.12784	0.102896	-1.02494	1	1	0	0		347	0.999783	0.03649	-0.963293	1	1	0	0		347	1.08997	0.244722	-0.845247	6.21532e-05	0.00461328	0.999938	216.766
348	0.960056	0.123057	-0.836999	0.00575661	0.0407421	0.994243	24.5446		348	0.92204	0.128312	-0.793728	1	1	0	0		348	0.753725	0.0398466	-0.713879	1	1	0	0		348	0.858806	0.0971911	-0.761615	2.07873e-05	0.00154286	0.999979	648.147
349	0.845066	0.126743	-0.718323	0.00690902	0.0489549	0.993091	20.427		349	0.939653	0.198659	-0.740994	1	1	0	0		349	1.33498	0.0420178	-1.29296	1	1	0	0		349	1.15421	0.0972594	-1.05695	1.72333e-05	0.00127907	0.999983	781.817
350	0.783248	0.139006	-0.644242	0.00871795	0.0618851	0.991282	16.159		350	0.936913	0.131233	-0.80568	1	1	0	0		350	1.13327	0.0461507	-1.08712	1	1	0	0		350	1.20755	0.288957	-0.918589	0.000802076	0.0595776	0.999198	16.7848
351	0.776305	0.11849	-0.657815	0.00448647	0.0317122	0.995514	31.5336		351	0.930376	0.104535	-0.825841	1	1	0	0		351	0.789766	0.0412762	-0.74849	1	1	0	0		351	0.6103	0.354964	-0.255335	0.00379615	0.282822	0.996204	3.53579
352	0.776877	0.591461	-0.185416	0.505997	7.20756	0.494003	0.138743		352	0.993104	0.100658	-0.892446	1	1	0	0		352	0.865924	0.0600608	-0.805863	1	1	0	0		352	0.960265	0.526887	-0.433378	0.0765279	6.15057	0.923472	0.162587
353	0.776672	0.314784	-0.461887	0.0599238	0.448545	0.940076	2.22943		353	1.20039	0.10285	-1.09754	1	1	0	0		353	0.997148	0.0473404	-0.949807	1	1	0	0		353	1	0.205132	-0.794868	0.0132944	1	0.986706	1
354	1.18953	0.649338	-0.540192	0.604224	10.7428	0.395776	0.0930855		354	1.09087	0.443562	-0.647308	1	1	0	0		354	1.04623	0.0420066	-1.00422	1	1	0	0		354	1	0.205132	-0.794868	0.0132944	1	0.986706	1
355	0.853292	0.507545	-0.345746	0.340149	3.62737	0.659851	0.275682		355	0.947062	0.108082	-0.83898	1	1	0	0		355	1.92817	0.0600893	-1.86808	1	1	0	0		355	1	0.205132	-0.794868	0.0132944	1	0.986706	1
356	0.796108	0.404724	-0.391384	0.149712	1.23897	0.850288	0.807121		356	0.940772	0.576281	-0.364491	1	1	0	0		356	0.850111	0.0390035	-0.811108	1	1	0	0		356	0.96071	0.258413	-0.702298	7.88247e-05	0.0058508	0.999921	170.917
357	0.878157	0.523698	-0.35446	0.371334	4.15636	0.628666	0.240595		357	0.997255	0.12743	-0.869824	1	1	0	0		357	1.08561	0.0442045	-1.0414	1	1	0	0		357	1.12863	0.0649947	-1.06364	4.26361e-07	3.16444e-05	1	31601.2
358	0.81085	0.261497	-0.549353	0.0212507	0.152781	0.978749	6.5453		358	0.975049	0.358835	-0.616214	1	1	0	0		358	0.792081	0.158716	-0.633365	1	1	0	0		358	1.16365	0.0695435	-1.0941	1.2509e-06	9.28415e-05	0.999999	10771
359	0.95629	0.414822	-0.541468	0.167582	1.41663	0.832418	0.705902		359	0.966734	0.623951	-0.342783	1	1	0	0		359	1.07803	0.0461918	-1.03184	1	1	0	0		359	1.05368	0.0743772	-0.979305	4.37171e-06	0.000324468	0.999996	3081.97
360	0.773167	0.418251	-0.354916	0.167595	1.41675	0.832405	0.705839		360	0.986514	0.413819	-0.572695	1	1	0	0		360	0.835356	0.0460025	-0.789354	1	1	0	0		360	0.858854	0.0783325	-0.780522	5.88004e-06	0.000436417	0.999994	2291.39
361	0.955525	0.51039	-0.445135	0.343015	3.6739	0.656985	0.272191		361	1.05744	0.207259	-0.850178	1	1	0	0		361	0.836229	0.0444683	-0.79176	1	1	0	0		361	1.25053	0.0794868	-1.17105	5.19711e-06	0.00038573	0.999995	2592.49
362	0.816969	0.29035	-0.526619	0.0377454	0.276022	0.962255	3.6229		362	0.993429	0.232441	-0.760988	1	1	0	0		362	1.20451	0.0419863	-1.16252	1	1	0	0		362	0.690696	0.265142	-0.425555	0.000268473	0.0199313	0.999732	50.1723
363	0.784885	0.321456	-0.463429	0.0645338	0.485432	0.935466	2.06002		363	0.95266	0.199253	-0.753407	1	1	0	0		363	0.905647	0.046148	-0.859499	1	1	0	0		363	0.980411	0.0814737	-0.898937	6.451e-06	0.000478794	0.999994	2088.58
364	0.939236	0.510904	-0.428332	0.344469	3.69766	0.655531	0.270441		364	0.9671	0.127862	-0.839238	1	1	0	0		364	0.813191	0.0484933	-0.764698	1	1	0	0		364	0.690975	0.248305	-0.44267	5.88313e-05	0.00436669	0.999941	229.006
365	0.774056	0.56781	-0.206246	0.460011	5.99449	0.539989	0.16682		365	0.935411	0.579026	-0.356386	1	1	0	0		365	0.999783	0.03649	-0.963293	1	1	0	0		365	1.16269	0.0680658	-1.09462	1.50011e-06	0.000111338	0.999998	8981.7
366	1.15234	0.493749	-0.65859	0.30768	3.12724	0.69232	0.319771		366	0.946214	0.413702	-0.532512	1	1	0	0		366	1.79025	0.0585173	-1.73173	1	1	0	0		366	1.02863	0.0924379	-0.93619	1.15776e-05	0.000859293	0.999988	1163.75
367	5.37817	0.404833	-4.97334	0.12232	0.98069	0.87768	1.01969		367	1.1193	0.130612	-0.988688	1	1	0	0		367	0.805044	0.044842	-0.760202	1	1	0	0		367	0.789188	0.064968	-0.72422	4.16059e-07	3.08798e-05	1	32383.7
368	0.82647	0.46997	-0.356499	0.267597	2.57099	0.732403	0.388955		368	0.985047	0.0956079	-0.889439	1	1	0	0		368	1.28683	0.0471818	-1.23965	1	1	0	0		368	1.26417	0.350298	-0.913867	0.00317857	0.236665	0.996821	4.22538
369	1.0015	0.528059	-0.473444	0.376067	4.24127	0.623933	0.235778		369	1.00359	0.198947	-0.804638	1	1	0	0		369	0.787618	0.0461607	-0.741457	1	1	0	0		369	1.0837	0.0972517	-0.986446	2.07945e-05	0.00154339	0.999979	647.924
370	0.837343	0.727855	-0.109489	0.77105	23.6979	0.22895	0.0421978		370	1.00949	0.29952	-0.70997	1	1	0	0		370	0.852692	0.0461656	-0.806527	1	1	0	0		370	1.06219	0.355007	-0.707182	0.00389646	0.290325	0.996104	3.44441
371	0.825346	0.364609	-0.460737	0.0790896	0.604326	0.92091	1.65474		371	0.925162	0.28924	-0.635922	1	1	0	0		371	0.802765	0.0501067	-0.752658	1	1	0	0		371	0.698427	0.343977	-0.35445	0.00057588	0.0427662	0.999424	23.3829
372	0.849893	0.388834	-0.461059	0.121117	0.969716	0.878883	1.03123		372	0.941434	0.0905727	-0.850861	1	1	0	0		372	0.83621	0.0419741	-0.794236	1	1	0	0		372	1.15176	0.356548	-0.795209	0.00186247	0.13849	0.998138	7.22073
373	0.771352	0.415448	-0.355904	0.169878	1.44001	0.830122	0.694441		373	0.993112	0.108145	-0.884967	1	1	0	0		373	1.17737	0.0405012	-1.13687	1	1	0	0		373	1.17527	0.272021	-0.903245	0.000622519	0.046232	0.999377	21.6301
374	1.06	0.126739	-0.933256	0.00682354	0.0483451	0.993176	20.6846		374	1.03268	0.142094	-0.890582	1	1	0	0		374	0.813191	0.0484933	-0.764698	1	1	0	0		374	1.16188	0.2659	-0.895983	0.000286095	0.02124	0.999714	47.081
375	1.07936	0.458963	-0.620392	0.242288	2.25008	0.757712	0.444429		375	0.993155	0.116444	-0.876711	1	1	0	0		375	1.13369	0.126482	-1.00721	1	1	0	0		375	0.973157	0.351179	-0.621977	0.00280145	0.208507	0.997199	4.79601
376	0.776354	0.612518	-0.163836	0.547372	8.50961	0.452628	0.117514		376	1.396	0.436664	-0.959332	1	1	0	0		376	1.13257	0.0399138	-1.09265	1	1	0	0		376	1.18247	0.249499	-0.932976	3.67409e-05	0.002727	0.999963	366.703
377	0.909485	0.502251	-0.407234	0.328223	3.43805	0.671777	0.290862		377	0.972331	0.62984	-0.342491	1	1	0	0		377	0.783864	0.0477569	-0.736107	1	1	0	0		377	1.0084	0.0699914	-0.93841	1.97793e-06	0.000146802	0.999998	6811.91
378	1.56939	0.564729	-1.00466	0.431147	5.33328	0.568853	0.187502		378	1.00506	0.227084	-0.777979	1	1	0	0		378	0.990186	0.0473403	-0.942846	1	1	0	0		378	1.07628	0.339969	-0.736312	9.15627e-05	0.00679638	0.999908	147.137
379	0.821568	0.404082	-0.417486	0.149225	1.23423	0.850775	0.81022		379	0.95531	0.424301	-0.531009	1	1	0	0		379	2.74815	0.0448292	-2.70332	1	1	0	0		379	1.02731	0.353833	-0.673475	0.00379129	0.282459	0.996209	3.54034
380	0.790797	0.288433	-0.502364	0.0340808	0.248278	0.965919	4.02774		380	0.969403	0.21546	-0.753943	1	1	0	0		380	0.789766	0.0412762	-0.74849	1	1	0	0		380	1.05249	0.267444	-0.785046	0.000424421	0.0315138	0.999576	31.7322
381	1.40789	0.553104	-0.854788	0.416289	5.01842	0.583711	0.199266		381	0.931485	0.44833	-0.483155	1	1	0	0		381	0.969802	0.0473392	-0.922463	1	1	0	0		381	0.886674	0.0767341	-0.80994	4.91938e-06	0.000365117	0.999995	2738.85
382	0.792539	0.131903	-0.660636	0.00684983	0.0485327	0.99315	20.6047		382	0.941389	0.431907	-0.509482	1	1	0	0		382	0.798726	0.178562	-0.620164	1	1	0	0		382	1.09618	0.527787	-0.568394	0.076788	6.1732	0.923212	0.16199
383	3.34468	0.154321	-3.19036	0.0115176	0.0819905	0.988482	12.1965		383	1.03497	0.597103	-0.437863	1	1	0	0		383	0.831538	0.0390115	-0.792526	1	1	0	0		383	0.763354	0.350767	-0.412587	0.00272641	0.202906	0.997274	4.92838
384	1.12761	0.0969571	-1.03065	0.00182489	0.0128647	0.998175	77.7321		384	1.03112	0.127423	-0.903697	1	1	0	0		384	0.835503	0.0543936	-0.781109	1	1	0	0		384	1.06219	0.342673	-0.719515	0.000373341	0.0277196	0.999627	36.0755
385	0.978877	0.118705	-0.860172	0.00497296	0.0351681	0.995027	28.4348		385	0.943129	0.260509	-0.682619	1	1	0	0		385	0.788573	0.04484	-0.743733	1	1	0	0		385	0.9931	0.359303	-0.633797	0.00600767	0.448582	0.993992	2.22925
386	0.82792	0.259448	-0.568472	0.0177568	0.127208	0.982243	7.86114		386	1.07611	0.344225	-0.731881	1	1	0	0		386	0.734141	0.0598224	-0.674319	1	1	0	0		386	0.77893	0.349095	-0.429835	0.00203982	0.151704	0.99796	6.59178
387	1.24309	0.239818	-1.00328	0.0118698	0.0845276	0.98813	11.8305		387	0.956742	0.435568	-0.521174	1	1	0	0		387	0.867742	0.0411418	-0.8266	1	1	0	0		387	0.690855	0.270681	-0.420175	0.000224661	0.016678	0.999775	59.9591
388	1.23106	0.412757	-0.818303	0.15952	1.33554	0.84048	0.748758		388	0.956332	0.21294	-0.743392	1	1	0	0		388	0.789766	0.0412762	-0.74849	1	1	0	0		388	0.694235	0.37846	-0.315775	0.0114217	0.857507	0.988578	1.16617
389	0.792701	0.288188	-0.504513	0.0359655	0.26252	0.964035	3.80924		389	0.94108	0.343226	-0.597854	1	1	0	0		389	1.73433	0.0461487	-1.68819	1	1	0	0		389	0.560937	0.243646	-0.317291	2.44317e-05	0.00181336	0.999976	551.462
390	0.782624	0.445057	-0.337567	0.219698	1.98122	0.780302	0.504739		390	0.999912	0.119701	-0.880211	1	1	0	0		390	1.408	0.0405002	-1.36749	1	1	0	0		390	0.644354	0.0919077	-0.552446	1.08119e-05	0.000802461	0.999989	1246.17
391	0.974117	0.378766	-0.595351	0.101873	0.79816	0.898127	1.25288		391	0.959014	0.417902	-0.541113	1	1	0	0		391	0.835356	0.0460025	-0.789354	1	1	0	0		391	1.19283	0.0650052	-1.12782	4.30379e-07	3.19426e-05	1	31306.1
392	0.961852	0.292329	-0.669522	0.0383122	0.280332	0.961688	3.5672		392	0.950751	0.450392	-0.500359	1	1	0	0		392	0.745205	0.0605355	-0.684669	1	1	0	0		392	1.16511	0.068321	-1.09679	1.5516e-06	0.000115159	0.999998	8683.61
393	0.776352	0.588871	-0.187482	0.500916	7.06254	0.499084	0.141592		393	0.941245	0.521032	-0.420213	1	1	0	0		393	0.744169	0.0398464	-0.704323	1	1	0	0		393	1.07591	0.0972678	-0.978645	2.07839e-05	0.0015426	0.999979	648.254
394	0.92943	0.121653	-0.807777	0.00548677	0.0388218	0.994513	25.7587		394	0.951697	0.584644	-0.367053	1	1	0	0		394	0.772084	0.046196	-0.725888	1	1	0	0		394	1.03122	0.350452	-0.680767	0.0024971	0.185798	0.997503	5.3822
395	0.944576	0.486697	-0.457879	0.297147	2.97493	0.702853	0.336143		395	1.17097	0.0899093	-1.08106	1	1	0	0		395	0.895045	0.162724	-0.73232	1	1	0	0		395	1.22713	0.0767723	-1.15036	5.20228e-06	0.000386114	0.999995	2589.91
396	0.787284	0.405455	-0.381829	0.152484	1.26604	0.847516	0.789866		396	1.04233	0.225705	-0.816626	1	1	0	0		396	1.86102	0.0511127	-1.80991	1	1	0	0		396	1.1029	0.10814	-0.994764	6.00558e-05	0.00445759	0.99994	224.336
397	0.807935	0.368791	-0.439144	0.0861779	0.663596	0.913822	1.50694		397	0.944827	0.0936497	-0.851178	1	1	0	0		397	1.18822	0.162335	-1.02588	1	1	0	0		397	1.10487	0.0972202	-1.00765	1.96033e-05	0.00145498	0.99998	687.296
398	0.883708	0.377993	-0.505715	0.101593	0.795722	0.898407	1.25672		398	1.22772	0.10435	-1.12337	1	1	0	0		398	0.789766	0.0412762	-0.74849	1	1	0	0		398	0.858806	0.0971911	-0.761615	2.07873e-05	0.00154286	0.999979	648.147
399	0.776681	0.62332	-0.153361	0.568669	9.27721	0.431331	0.107791		399	1.11786	0.44607	-0.671792	1	1	0	0		399	0.945978	0.0461969	-0.899781	1	1	0	0		399	1.01818	0.342358	-0.675825	0.000388776	0.028866	0.999611	34.6428
400	0.773063	0.42872	-0.344343	0.191242	1.66392	0.808758	0.600989		400	0.947058	0.100611	-0.846447	1	1	0	0		400	1.28688	0.0482746	-1.2386	1	1	0	0		400	1.25002	0.0689765	-1.18104	1.5244e-06	0.000113141	0.999998	8838.54
401	0.776401	0.288069	-0.488332	0.0338862	0.246811	0.966114	4.05169		401	2.01951	0.101545	-1.91797	1	1	0	0		401	1.16728	0.0390056	-1.12828	1	1	0	0		401	1.01007	0.255759	-0.754313	0.000153297	0.0113794	0.999847	87.8781
402	0.961652	0.311771	-0.649881	0.0540189	0.401821	0.945981	2.48867		402	0.993139	0.0984361	-0.894702	1	1	0	0		402	1.0819	0.0411669	-1.04073	1	1	0	0		402	0.986447	0.0700463	-0.9164	1.28942e-06	9.57003e-05	0.999999	10449.3
403	0.935585	0.41409	-0.521495	0.166036	1.40095	0.833964	0.7138		403	0.97959	0.129059	-0.850531	1	1	0	0		403	1.09708	0.0419838	-1.0551	1	1	0	0		403	0.644354	0.0919077	-0.552446	1.08119e-05	0.000802461	0.999989	1246.17
404	0.841996	0.31094	-0.531056	0.0564705	0.421148	0.94353	2.37446		404	0.986865	0.105215	-0.881651	1	1	0	0		404	0.796972	0.158742	-0.63823	1	1	0	0		404	0.781428	0.240851	-0.540577	2.03271e-05	0.0015087	0.99998	662.823
405	1.20085	0.136866	-1.06398	0.00947082	0.0672805	0.990529	14.8631		405	0.960466	0.176627	-0.783839	1	1	0	0		405	0.982763	0.0485569	-0.934207	1	1	0	0		405	1.24527	0.0682987	-1.17697	2.1888e-06	0.000162453	0.999998	6155.64
406	1.10826	0.0978459	-1.01042	0.00191735	0.0135177	0.998083	73.9769		406	0.988705	0.106108	-0.882598	1	1	0	0		406	0.798938	0.0488952	-0.750043	1	1	0	0		406	1.10487	0.0972202	-1.00765	1.96033e-05	0.00145498	0.99998	687.296
407	1.04215	0.287993	-0.754154	0.0356956	0.260477	0.964304	3.83911		407	0.939892	0.577404	-0.362488	1	1	0	0		407	0.757685	0.0461604	-0.711525	1	1	0	0		407	1.20563	0.0972811	-1.10834	2.00267e-05	0.00148641	0.99998	672.764
408	0.879561	0.261718	-0.617843	0.0182888	0.13109	0.981711	7.62834		408	1.01789	0.204883	-0.813006	1	1	0	0		408	0.960036	0.0468027	-0.913233	1	1	0	0		408	1.10721	0.0972269	-1.00998	2.06588e-05	0.00153332	0.999979	652.181
409	0.800306	0.238164	-0.562141	0.011367	0.0809056	0.988633	12.3601		409	0.921586	0.249886	-0.6717	1	1	0	0		409	1.49587	0.0498091	-1.44606	1	1	0	0		409	0.779692	0.350198	-0.429494	0.00236915	0.176255	0.997631	5.6736
410	2.81695	0.260012	-2.55693	0.0187847	0.134713	0.981215	7.42318		410	0.997255	0.231167	-0.766088	1	1	0	0		410	0.923342	0.0420073	-0.881335	1	1	0	0		410	1.20436	0.0806924	-1.12367	4.50589e-06	0.000334427	0.999995	2990.19
411	0.801132	0.297514	-0.503618	0.0435877	0.320692	0.956412	3.11826		411	0.986832	0.10348	-0.883353	1	1	0	0		411	1.02276	0.0497295	-0.973026	1	1	0	0		411	0.621069	0.265616	-0.355453	0.000246353	0.0182887	0.999754	54.6785
412	0.776528	0.337919	-0.438609	0.083763	0.6433	0.916237	1.55448		412	0.944165	0.206176	-0.73799	1	1	0	0		412	1.79457	0.0467709	-1.74779	1	1	0	0		412	0.935393	0.377092	-0.558301	0.0107991	0.810256	0.989201	1.23418
413	1.04218	0.262382	-0.779802	0.0204827	0.147145	0.979517	6.79604		413	0.944825	0.0898682	-0.854957	1	1	0	0		413	0.772084	0.046196	-0.725888	1	1	0	0		413	1.17774	0.0694903	-1.10825	1.80576e-06	0.000134023	0.999998	7461.4
414	0.90104	0.310488	-0.590552	0.0561674	0.418753	0.943833	2.38804		414	0.997311	0.108143	-0.889168	1	1	0	0		414	0.771996	0.0405023	-0.731494	1	1	0	0		414	0.983116	0.0700069	-0.913109	1.29154e-06	9.58578e-05	0.999999	10432.1
415	0.776295	0.480468	-0.295827	0.288266	2.85	0.711734	0.350878		415	0.952564	0.466106	-0.486457	1	1	0	0		415	1.12107	0.0404988	-1.08057	1	1	0	0		415	1.19442	0.0920937	-1.10232	1.36677e-05	0.00101443	0.999986	985.777
416	0.789467	0.412084	-0.377383	0.163369	1.37405	0.836631	0.727774		416	1.01559	0.100643	-0.914943	1	1	0	0		416	0.970075	0.0543926	-0.915682	1	1	0	0		416	0.627106	0.0649476	-0.562159	4.08576e-07	3.03244e-05	1	32976.8
417	0.876153	0.322784	-0.553369	0.0658451	0.495991	0.934155	2.01616		417	0.952902	0.605725	-0.347177	1	1	0	0		417	0.736203	0.164392	-0.571811	1	1	0	0		417	0.690732	0.0673367	-0.623395	7.6577e-07	5.68352e-05	0.999999	17594.7
418	0.797765	0.358722	-0.439044	0.0696177	0.526535	0.930382	1.89921		418	1.07207	0.217112	-0.854955	1	1	0	0		418	0.835368	0.0400567	-0.795312	1	1	0	0		418	0.969828	0.0971414	-0.872686	1.52214e-05	0.00112974	0.999985	885.156
419	0.883708	0.449843	-0.433864	0.227571	2.07313	0.772429	0.482362		419	1.38972	0.377993	-1.01172	1	1	0	0		419	0.877459	0.0448485	-0.83261	1	1	0	0		419	0.781921	0.349531	-0.432389	0.00212041	0.15771	0.99788	6.34074
420	0.941076	0.310706	-0.63037	0.0563595	0.420272	0.94364	2.37941		420	0.938073	0.186779	-0.751294	1	1	0	0		420	0.801571	0.0598947	-0.741676	1	1	0	0		420	1.14467	0.0767519	-1.06792	5.06556e-06	0.000375966	0.999995	2659.81
421	0.776376	0.28816	-0.488217	0.0340659	0.248166	0.965934	4.02957		421	0.936879	0.182284	-0.754596	1	1	0	0		421	0.813197	0.0496731	-0.763523	1	1	0	0		421	1.22592	0.097277	-1.12865	2.0115e-05	0.00149295	0.99998	669.813
422	1.10987	0.265088	-0.844783	0.0205626	0.147731	0.979437	6.76907		422	0.955242	0.436221	-0.519021	1	1	0	0		422	0.894787	0.0603111	-0.834476	1	1	0	0		422	1.18161	0.3509	-0.830706	0.00266841	0.198579	0.997332	5.03579
423	0.776449	0.538007	-0.238442	0.401586	4.72222	0.598414	0.211765		423	1.33016	0.635285	-0.694875	1	1	0	0		423	0.842202	0.230628	-0.611574	1	1	0	0		423	0.957794	0.09718	-0.860614	1.56753e-05	0.00116343	0.999984	859.524
424	0.854073	0.0990428	-0.75503	0.00202781	0.0142981	0.997972	69.9396		424	0.970485	0.584384	-0.386101	1	1	0	0		424	1.76306	0.0411807	-1.72188	1	1	0	0		424	0.627136	0.0766571	-0.550479	4.49502e-06	0.00033362	0.999996	2997.42
425	0.776909	0.246586	-0.530324	0.014051	0.100282	0.985949	9.97192		425	0.97264	0.207232	-0.765408	1	1	0	0		425	0.798868	0.149526	-0.649342	1	1	0	0		425	1.14713	0.285984	-0.861147	0.00044639	0.0331457	0.999554	30.1698
426	0.921271	0.290548	-0.630723	0.0378368	0.276716	0.962163	3.61381		426	1.00479	0.105237	-0.89955	1	1	0	0		426	0.835503	0.0543936	-0.781109	1	1	0	0		426	0.986037	0.596211	-0.389826	0.106927	8.88631	0.893073	0.112533
427	1.1042	0.51909	-0.585108	0.357117	3.90883	0.642883	0.255831		427	0.938388	0.299093	-0.639295	1	1	0	0		427	0.982763	0.0485569	-0.934207	1	1	0	0		427	1.24915	0.0690086	-1.18014	1.40687e-06	0.000104417	0.999999	9576.96
428	0.791093	0.730427	-0.060666	0.778446	24.7239	0.221554	0.0404466		428	1.38715	0.0923164	-1.29483	1	1	0	0		428	0.996336	0.164236	-0.8321	1	1	0	0		428	1.13558	0.366817	-0.768762	0.00831185	0.622073	0.991688	1.60753
429	0.937324	0.263525	-0.673799	0.0213434	0.153463	0.978657	6.51624		429	0.944826	0.260108	-0.684719	1	1	0	0		429	0.772084	0.046196	-0.725888	1	1	0	0		429	0.789188	0.064968	-0.72422	4.16059e-07	3.08798e-05	1	32383.7
430	0.919879	0.382879	-0.537	0.11022	0.87166	0.88978	1.14724		430	0.928444	0.104543	-0.823901	1	1	0	0		430	0.851955	0.0390034	-0.812952	1	1	0	0		430	0.983116	0.0700069	-0.913109	1.29154e-06	9.58578e-05	0.999999	10432.1
431	0.818042	0.533057	-0.284985	0.390196	4.50258	0.609804	0.222095		431	0.941133	0.456489	-0.484644	1	1	0	0		431	0.788528	0.139674	-0.648854	1	1	0	0		431	1.23612	0.0972687	-1.13885	1.80838e-05	0.0013422	0.999982	745.048
432	0.882714	0.363793	-0.518921	0.0777223	0.592997	0.922278	1.68635		432	0.999912	0.119701	-0.880211	1	1	0	0		432	1.32559	0.0543914	-1.2712	1	1	0	0		432	0.858806	0.0971911	-0.761615	2.07873e-05	0.00154286	0.999979	648.147
433	1.23337	0.464079	-0.769295	0.250158	2.34755	0.749842	0.425976		433	0.944841	0.228397	-0.716443	1	1	0	0		433	1.15003	0.0398461	-1.11019	1	1	0	0		433	0.627156	0.259108	-0.368048	0.000125303	0.00930109	0.999875	107.514
434	1.04764	0.560655	-0.486986	0.437745	5.47844	0.562255	0.182534		434	1.16857	0.422355	-0.746216	1	1	0	0		434	0.760124	0.300248	-0.459876	1	1	0	0		434	1.19089	0.362509	-0.828379	0.00702697	0.52523	0.992973	1.90393
435	0.863208	0.580901	-0.282307	0.48313	6.57737	0.51687	0.152036		435	1.27983	0.616795	-0.663032	1	1	0	0		435	1.03004	0.0457527	-0.984286	1	1	0	0		435	1.18694	0.277087	-0.909857	0.000505966	0.0375716	0.999494	26.6158
436	0.946286	0.308146	-0.638139	0.0512838	0.380376	0.948716	2.62898		436	1.11017	0.209414	-0.900759	1	1	0	0		436	0.849349	0.0465396	-0.80281	1	1	0	0		436	1.19599	0.260729	-0.935263	0.000165549	0.012289	0.999834	81.3734
437	0.846431	0.518308	-0.328122	0.361313	3.98074	0.638687	0.251209		437	1.17531	0.215823	-0.959488	1	1	0	0		437	0.834989	0.166621	-0.668368	1	1	0	0		437	0.732394	0.356913	-0.37548	0.00491799	0.366815	0.995082	2.72617
438	1.0045	0.328185	-0.676318	0.0723462	0.548781	0.927654	1.82222		438	0.932921	0.130845	-0.802076	1	1	0	0		438	1.02274	0.0485443	-0.974193	1	1	0	0		438	1.03302	0.0649951	-0.968029	4.26697e-07	3.16693e-05	1	31576.3
439	1.11747	0.578537	-0.538934	0.471097	6.26762	0.528903	0.15955		439	0.98602	0.164486	-0.821534	1	1	0	0		439	3.00091	0.143579	-2.85733	1	1	0	0		439	1.16832	0.351598	-0.816718	0.0015862	0.117914	0.998414	8.48073
440	0.80214	0.376492	-0.425648	0.0983731	0.767748	0.901627	1.30251		440	0.932309	0.128807	-0.803502	1	1	0	0		440	0.785721	0.0467009	-0.73902	1	1	0	0		440	1.20251	0.0972578	-1.10526	1.99589e-05	0.00148137	0.99998	675.051
441	0.78959	0.407576	-0.382015	0.155346	1.29417	0.844654	0.772695		441	0.937791	0.633863	-0.303928	1	1	0	0		441	0.887819	0.0425242	-0.845294	1	1	0	0		441	1.17797	0.267218	-0.910756	0.000205959	0.0152893	0.999794	65.405
442	0.899346	0.37805	-0.521296	0.100324	0.78467	0.899676	1.27442		442	0.966035	0.224183	-0.741852	1	1	0	0		442	0.765822	0.0603758	-0.705446	1	1	0	0		442	1	0.205132	-0.794868	0.0132944	1	0.986706	1
443	0.810689	0.15286	-0.657829	0.0127159	0.0906306	0.987284	11.0338		443	0.987413	0.593196	-0.394217	1	1	0	0		443	0.921145	0.0487056	-0.872439	1	1	0	0		443	1.16126	0.288498	-0.872757	0.000625543	0.0464567	0.999374	21.5254
444	0.879263	0.381228	-0.498035	0.106891	0.842183	0.893109	1.18739		444	1.03947	0.583443	-0.45603	1	1	0	0		444	0.795677	0.0398466	-0.755831	1	1	0	0		444	1.08956	0.0972483	-0.992314	2.0714e-05	0.00153742	0.999979	650.44
445	2.76572	0.156544	-2.60918	0.0122604	0.0873434	0.98774	11.4491		445	0.944935	0.597718	-0.347217	1	1	0	0		445	1.02935	0.179113	-0.850238	1	1	0	0		445	1.15762	0.0972383	-1.06038	1.90991e-05	0.00141756	0.999981	705.438
446	0.880707	0.134457	-0.74625	0.00828614	0.0587943	0.991714	17.0085		446	1.19596	0.131094	-1.06487	1	1	0	0		446	0.813624	0.0418055	-0.771819	1	1	0	0		446	1.23744	0.0673229	-1.17012	1.13624e-06	8.43318e-05	0.999999	11857.9
447	0.868669	0.307827	-0.560842	0.0506937	0.375765	0.949306	2.66124		447	1.23244	0.19532	-1.03712	1	1	0	0		447	0.744048	0.0455414	-0.698507	1	1	0	0		447	1.23785	0.0675519	-1.1703	1.80535e-06	0.000133993	0.999998	7463.08
448	0.853728	0.401487	-0.45224	0.144337	1.18698	0.855663	0.842473		448	1.03083	0.222456	-0.808379	1	1	0	0		448	0.789766	0.0412762	-0.74849	1	1	0	0		448	1.26136	0.091419	-1.16994	1.7381e-05	0.00129003	0.999983	775.173
449	0.786074	0.763416	-0.0226583	0.84335	37.8833	0.15665	0.0263969		449	0.955076	0.288784	-0.666292	1	1	0	0		449	1.01751	0.0603053	-0.957203	1	1	0	0		449	1.02977	0.0649796	-0.96479	4.20672e-07	3.12222e-05	1	32028.5
450	1.47733	0.62173	-0.855598	0.541896	8.32379	0.458104	0.120138		450	0.977673	0.603171	-0.374502	1	1	0	0		450	0.757701	0.0418026	-0.715898	1	1	0	0		450	0.732175	0.07027	-0.661905	1.27855e-06	9.4894e-05	0.999999	10538.1
451	0.776817	0.330804	-0.446012	0.0750105	0.570629	0.92499	1.75245		451	0.996113	0.186481	-0.809632	1	1	0	0		451	0.832682	0.0418051	-0.790876	1	1	0	0		451	0.881467	0.0654696	-0.815997	7.30724e-07	5.42341e-05	0.999999	18438.6
452	0.825531	0.258046	-0.567485	0.0189802	0.136142	0.98102	7.34527		452	0.939414	0.223442	-0.715972	1	1	0	0		452	1.13086	0.0603777	-1.07049	1	1	0	0		452	1.07597	0.078408	-0.99756	6.41284e-06	0.000475962	0.999994	2101.01
453	1.20285	0.618198	-0.584648	0.544651	8.41673	0.455349	0.118811		453	0.927838	0.62932	-0.298518	1	1	0	0		453	0.798938	0.0488952	-0.750043	1	1	0	0		453	0.980069	0.268352	-0.711717	0.000222517	0.0165188	0.999777	60.5369
454	0.776318	0.379745	-0.396573	0.105934	0.833744	0.894066	1.19941		454	1.02439	0.205054	-0.819336	1	1	0	0		454	1.13613	0.3672	-0.768935	1	1	0	0		454	0.989911	0.400385	-0.589526	0.0210177	1.59341	0.978982	0.627583
455	0.803819	0.462184	-0.341635	0.252715	2.37965	0.747285	0.42023		455	1.02279	0.6386	-0.384191	1	1	0	0		455	1.6718	0.12016	-1.55164	1	1	0	0		455	1.22819	0.0674954	-1.1607	1.09207e-06	8.10533e-05	0.999999	12337.6
456	0.964855	0.123058	-0.841797	0.00575453	0.0407273	0.994245	24.5536		456	0.947034	0.450408	-0.496626	1	1	0	0		456	1.38377	0.233301	-1.15047	1	1	0	0		456	1.00913	0.0699565	-0.939176	2.00602e-06	0.000148886	0.999998	6716.54
457	0.776514	0.15959	-0.616924	0.0149074	0.106486	0.985093	9.3909		457	0.945481	0.637815	-0.307666	1	1	0	0		457	0.770434	0.159807	-0.610627	1	1	0	0		457	1.14224	0.0904234	-1.05182	1.00987e-05	0.000749528	0.99999	1334.17
458	0.838972	0.296962	-0.54201	0.0444555	0.327374	0.955544	3.05461		458	0.947043	0.127347	-0.819697	1	1	0	0		458	0.740162	0.0409985	-0.699163	1	1	0	0		458	1.18593	0.243695	-0.942237	3.13619e-05	0.00232774	0.999969	429.601
459	0.841805	0.10684	-0.734966	0.00338247	0.0238822	0.996618	41.8722		459	0.962366	0.373249	-0.589118	1	1	0	0		459	0.92256	0.70764	-0.214919	1	1	0	0		459	0.732175	0.07027	-0.661905	1.27855e-06	9.4894e-05	0.999999	10538.1
460	0.776698	0.386355	-0.390343	0.116417	0.927129	0.883583	1.0786		460	1	0.221818	-0.778182	1	1	0	0		460	0.802765	0.0501067	-0.752658	1	1	0	0		460	0.858806	0.0971911	-0.761615	2.07873e-05	0.00154286	0.999979	648.147
461	0.777487	0.371134	-0.406352	0.0911604	0.70581	0.90884	1.41681		461	1	0.221818	-0.778182	1	1	0	0		461	0.813186	0.0614788	-0.751707	1	1	0	0		461	1.23458	0.0972632	-1.13731	1.84377e-05	0.00136847	0.999982	730.745
462	0.854073	0.0990428	-0.75503	0.00202781	0.0142981	0.997972	69.9396		462	1	0.221818	-0.778182	1	1	0	0		462	1.17391	0.0458627	-1.12805	1	1	0	0		462	0.686499	0.0970942	-0.589405	1.45463e-05	0.00107963	0.999985	926.24
463	0.787198	0.420725	-0.366473	0.179555	1.53999	0.820445	0.649354		463	1	0.221818	-0.778182	1	1	0	0		463	1.02274	0.0485443	-0.974193	1	1	0	0		463	1.1698	0.0697534	-1.10005	1.58358e-06	0.000117533	0.999998	8508.26
464	0.989804	0.0988621	-0.890942	0.00200967	0.01417	0.99799	70.5718		464	1	0.221818	-0.778182	1	1	0	0		464	0.782229	0.132314	-0.649914	1	1	0	0		464	0.732203	0.258257	-0.473946	0.000150868	0.011199	0.999849	89.2934
465	0.808654	0.0852805	-0.723374	0.00111028	0.00782136	0.99889	127.855		465	1	0.221818	-0.778182	1	1	0	0		465	1.3072	0.128145	-1.17905	1	1	0	0		465	1.14958	0.0837671	-1.06581	1.02977e-05	0.000764303	0.99999	1308.38
466	0.829088	0.123243	-0.705844	0.00579749	0.0410331	0.994203	24.3706		466	1	0.221818	-0.778182	1	1	0	0		466	0.744054	0.0476499	-0.696404	1	1	0	0		466	0.983964	0.269702	-0.714262	0.000634848	0.0471481	0.999365	21.2098
467	1.33494	0.124191	-1.21075	0.00515471	0.0364601	0.994845	27.4273		467	0.955324	0.195917	-0.759407	1	1	0	0		467	0.969742	0.0462272	-0.923515	1	1	0	0		467	0.789188	0.064968	-0.72422	4.16059e-07	3.08798e-05	1	32383.7
468	0.886926	0.402338	-0.484588	0.145178	1.19508	0.854822	0.836766		468	0.960637	0.183285	-0.777352	1	1	0	0		468	1.10873	0.0603841	-1.04835	1	1	0	0		468	0.975931	0.253143	-0.722787	7.62376e-05	0.00565876	0.999924	176.717
469	1.02588	0.720478	-0.305403	0.748592	20.9524	0.251408	0.0477272		469	1.02218	0.587247	-0.434936	1	1	0	0		469	0.928733	0.396189	-0.532544	1	1	0	0		469	0.935486	0.266565	-0.668921	0.000140434	0.0104245	0.99986	95.9282
470	1.04567	0.309407	-0.736261	0.053979	0.401507	0.946021	2.49062		470	1.39303	0.630795	-0.762232	1	1	0	0		470	1.00365	0.0578566	-0.945798	1	1	0	0		470	1.17291	0.345471	-0.827437	0.0011272	0.0837549	0.998873	11.9396
471	1.02634	0.675139	-0.351205	0.660304	13.678	0.339696	0.0731102		471	1.14133	0.631226	-0.510102	1	1	0	0		471	0.901605	0.03901	-0.862595	1	1	0	0		471	0.892012	0.0767157	-0.815296	4.83288e-06	0.000358696	0.999995	2787.87
472	0.809576	0.273387	-0.536188	0.0267773	0.193609	0.973223	5.16506		472	1.00283	0.614534	-0.388295	1	1	0	0		472	0.912763	0.0398465	-0.872916	1	1	0	0		472	1.15864	0.433605	-0.725039	0.0355807	2.73821	0.964419	0.365202
473	0.862374	0.403968	-0.458406	0.14755	1.21798	0.85245	0.821031		473	1	0.221818	-0.778182	1	1	0	0		473	0.908617	0.0443617	-0.864255	1	1	0	0		473	1.08956	0.0972483	-0.992314	2.0714e-05	0.00153742	0.999979	650.44
474	0.8197	0.596773	-0.222927	0.515108	7.47519	0.484892	0.133776		474	0.989402	0.1967	-0.792702	1	1	0	0		474	0.969819	0.0484398	-0.921379	1	1	0	0		474	1.19754	0.344868	-0.852674	0.000992737	0.0737538	0.999007	13.5586
475	0.8036	0.0852864	-0.718314	0.00111031	0.00782163	0.99889	127.851		475	0.940197	0.454118	-0.486079	1	1	0	0		475	1.25322	0.0459454	-1.20727	1	1	0	0		475	0.789226	0.0766932	-0.712533	4.7042e-06	0.000349146	0.999995	2864.13
476	1.13085	0.412648	-0.718203	0.153139	1.27246	0.846861	0.785879		476	0.94196	0.553134	-0.388826	1	1	0	0		476	0.744413	0.060257	-0.684156	1	1	0	0		476	0.690847	0.271936	-0.418911	0.000237708	0.0176468	0.999762	56.6675
477	0.875553	0.665557	-0.209996	0.647478	12.9243	0.352522	0.0773734		477	0.938557	0.189378	-0.749178	1	1	0	0		477	0.773128	0.0415795	-0.731548	1	1	0	0		477	1.20867	0.287101	-0.921565	0.000645939	0.0479723	0.999354	20.8454
478	0.785647	0.37368	-0.411967	0.0946703	0.735828	0.90533	1.35901		478	0.991235	0.622656	-0.368579	1	1	0	0		478	0.773128	0.0415795	-0.731548	1	1	0	0		478	1.20023	0.065004	-1.13522	4.29827e-07	3.19016e-05	1	31346.4
479	1.23246	0.299153	-0.933304	0.04553	0.335664	0.95447	2.97917		479	0.953427	0.558524	-0.394903	1	1	0	0		479	0.935153	0.0405029	-0.89465	1	1	0	0		479	0.827668	0.0676375	-0.76003	8.75774e-07	6.49997e-05	0.999999	15384.7
480	0.854243	0.100499	-0.753745	0.00244157	0.0172226	0.997558	58.0631		480	1.02589	0.600774	-0.425116	1	1	0	0		480	1.07669	0.0404966	-1.03619	1	1	0	0		480	0.858806	0.0971911	-0.761615	2.07873e-05	0.00154286	0.999979	648.147
481	0.981909	0.365102	-0.616807	0.0791581	0.604894	0.920842	1.65318		481	0.977569	0.628755	-0.348814	1	1	0	0		481	1.37691	0.0617119	-1.3152	1	1	0	0		481	1.12844	0.347065	-0.781374	0.00125642	0.0933684	0.998744	10.7103
482	0.99447	0.593458	-0.401012	0.503101	7.12454	0.496899	0.14036		482	0.953744	0.588046	-0.365698	1	1	0	0		482	0.756836	0.0402653	-0.716571	1	1	0	0		482	1.18271	0.0767687	-1.10595	5.1698e-06	0.000383703	0.999995	2606.18
483	1.22386	0.266519	-0.957343	0.022297	0.160475	0.977703	6.23148		483	1.0388	0.265986	-0.772817	1	1	0	0		483	0.757685	0.0461604	-0.711525	1	1	0	0		483	0.845731	0.289347	-0.556385	0.000739344	0.0549145	0.999261	18.2101
484	0.782645	0.11848	-0.664165	0.00449059	0.0317415	0.995509	31.5045		484	1.03269	0.240605	-0.792085	1	1	0	0		484	1.04436	0.0462382	-0.998124	1	1	0	0		484	1.06816	0.289155	-0.779003	0.000756626	0.0561991	0.999243	17.7939
485	0.796765	0.256375	-0.54039	0.0179247	0.128433	0.982075	7.78619		485	0.965993	0.623995	-0.341997	1	1	0	0		485	1.33617	0.63413	-0.702043	1	1	0	0		485	0.953518	0.0972067	-0.856311	1.59655e-05	0.00118497	0.999984	843.901
486	0.810375	0.0930613	-0.717314	0.00170105	0.0119902	0.998299	83.4016		486	0.984988	0.157755	-0.827232	1	1	0	0		486	0.975595	0.0485579	-0.927037	1	1	0	0		486	1.0798	0.0972612	-0.982538	2.07853e-05	0.00154271	0.999979	648.212
487	0.960056	0.123057	-0.836999	0.00575661	0.0407421	0.994243	24.5446		487	0.974047	0.103487	-0.87056	1	1	0	0		487	2.98961	0.0404912	-2.94912	1	1	0	0		487	0.732857	0.451448	-0.281409	0.0433794	3.3656	0.956621	0.297123
488	0.789893	0.0918243	-0.698069	0.00159084	0.0112121	0.998409	89.1894		488	0.926514	0.0971053	-0.829409	1	1	0	0		488	1.58698	0.0487682	-1.53822	1	1	0	0		488	1.17559	0.271381	-0.904204	0.000629127	0.046723	0.999371	21.4027
489	0.774961	0.094118	-0.680843	0.00150077	0.0105764	0.998499	94.5505		489	1.01553	0.12741	-0.88812	1	1	0	0		489	1.02357	0.643238	-0.380334	1	1	0	0		489	1.22031	0.0687614	-1.15155	1.11682e-06	8.28903e-05	0.999999	12064.1
490	1.26192	0.476522	-0.7854	0.274266	2.65928	0.725734	0.376042		490	0.920185	0.0956175	-0.824567	1	1	0	0		490	0.813191	0.0484933	-0.764698	1	1	0	0		490	0.732175	0.07027	-0.661905	1.27855e-06	9.4894e-05	0.999999	10538.1
491	1.00921	0.29613	-0.713084	0.0390993	0.286325	0.960901	3.49253		491	0.9867	0.441963	-0.544738	1	1	0	0		491	0.970075	0.0543926	-0.915682	1	1	0	0		491	0.857752	0.0897009	-0.768051	8.64168e-06	0.000641388	0.999991	1559.12
492	0.787228	0.345023	-0.442205	0.0488566	0.361448	0.951143	2.76665		492	1.02446	0.216838	-0.80762	1	1	0	0		492	0.790313	0.0444534	-0.745859	1	1	0	0		492	1.13712	0.0650007	-1.07212	4.27721e-07	3.17453e-05	1	31500.7
493	1.04791	0.405118	-0.642796	0.142643	1.17073	0.857357	0.854166		493	0.970698	0.100638	-0.87006	1	1	0	0		493	1.03356	0.0389996	-0.994556	1	1	0	0		493	1.14181	0.0693449	-1.07247	1.21402e-06	9.01042e-05	0.999999	11098.3
494	0.995969	0.103383	-0.892586	0.0027494	0.0194	0.997251	51.5463		494	0.930376	0.104535	-0.825841	1	1	0	0		494	0.842327	0.134352	-0.707975	1	1	0	0		494	1.0798	0.0972612	-0.982538	2.07853e-05	0.00154271	0.999979	648.212
495	0.812808	0.429116	-0.383691	0.188357	1.633	0.811643	0.61237		495	1.01554	0.125729	-0.889813	1	1	0	0		495	0.744143	0.171285	-0.572858	1	1	0	0		495	1.14679	0.381287	-0.765506	0.0142871	1.07575	0.985713	0.92958
496	1.02949	0.39258	-0.636912	0.126977	1.02345	0.873023	0.977087		496	1.03969	0.489819	-0.549868	1	1	0	0		496	0.813191	0.0484933	-0.764698	1	1	0	0		496	0.627136	0.0766571	-0.550479	4.49502e-06	0.00033362	0.999996	2997.42
497	0.906527	0.116496	-0.790031	0.00462982	0.0327302	0.99537	30.5528		497	0.935257	0.13031	-0.804947	1	1	0	0		497	0.836472	0.159707	-0.676765	1	1	0	0		497	0.88148	0.0767408	-0.80474	4.94577e-06	0.000367075	0.999995	2724.24
498	0.813665	0.474604	-0.339061	0.276829	2.69364	0.723171	0.371245		498	0.974075	0.105222	-0.868852	1	1	0	0		498	0.772542	0.0418047	-0.730737	1	1	0	0		498	0.951694	0.0972205	-0.854474	1.61095e-05	0.00119566	0.999984	836.356
499	0.879211	0.379487	-0.499724	0.104157	0.818139	0.895843	1.22229		499	1.12571	0.424797	-0.70091	1	1	0	0		499	0.789766	0.0412762	-0.74849	1	1	0	0		499	0.987443	0.352752	-0.634692	0.00292756	0.21792	0.997072	4.58884
500	0.984197	0.290176	-0.694021	0.0349186	0.254602	0.965081	3.9277		500	1.08736	0.185249	-0.902115	1	1	0	0		500	1.19281	0.0430756	-1.14973	1	1	0	0		500	1.22251	0.0972744	-1.12523	1.86367e-05	0.00138323	0.999981	722.944
501	0.840146	0.126114	-0.714032	0.00561729	0.0397505	0.994383	25.1569		501	1.02429	0.103458	-0.920834	1	1	0	0		501	0.778423	0.0456408	-0.732782	1	1	0	0		501	1.23841	0.274265	-0.964141	0.000292435	0.0217108	0.999708	46.0601
502	1.08369	0.0978585	-0.98583	0.0019193	0.0135315	0.998081	73.9017		502	1.10897	0.127478	-0.981496	1	1	0	0		502	0.835351	0.0474131	-0.787938	1	1	0	0		502	0.858806	0.0971911	-0.761615	2.07873e-05	0.00154286	0.999979	648.147
503	0.836551	0.375833	-0.460718	0.0989344	0.772609	0.901066	1.29432		503	0.945996	0.228899	-0.717097	1	1	0	0		503	0.949529	0.319133	-0.630396	1	1	0	0		503	0.987088	0.37422	-0.612868	0.0121677	0.914206	0.987832	1.09385
504	1.01252	0.417654	-0.594867	0.16371	1.37749	0.83629	0.72596		504	0.946082	0.557799	-0.388283	1	1	0	0		504	0.870877	0.163857	-0.70702	1	1	0	0		504	1.20095	0.0673692	-1.13358	8.38849e-07	6.22591e-05	0.999999	16061.9
505	0.792933	0.343094	-0.449839	0.0454381	0.334954	0.954562	2.98548		505	1.02433	0.0936561	-0.930673	1	1	0	0		505	0.744252	0.405305	-0.338948	1	1	0	0		505	1.08031	0.0678988	-1.01241	9.51852e-07	7.06462e-05	0.999999	14155
506	0.954615	0.556759	-0.397857	0.43385	5.39233	0.56615	0.185449		506	1.21898	0.204603	-1.01438	1	1	0	0		506	0.831029	0.0461982	-0.784831	1	1	0	0		506	0.734753	0.0882234	-0.64653	6.89069e-06	0.000511428	0.999993	1955.31
507	0.772212	0.566823	-0.205389	0.458125	5.94913	0.541875	0.168092		507	1.0967	0.0899061	-1.00679	1	1	0	0		507	0.835351	0.0474131	-0.787938	1	1	0	0		507	0.789188	0.064968	-0.72422	4.16059e-07	3.08798e-05	1	32383.7
508	0.888538	0.452845	-0.435693	0.233396	2.14235	0.766604	0.466776		508	0.960473	0.0956079	-0.864865	1	1	0	0		508	0.999783	0.03649	-0.963293	1	1	0	0		508	0.78707	0.0673431	-0.719727	7.82767e-07	5.80968e-05	0.999999	17212.7
509	0.914176	0.538546	-0.37563	0.398652	4.66484	0.601348	0.21437		509	0.944827	0.0936497	-0.851178	1	1	0	0		509	0.778435	0.0453677	-0.733067	1	1	0	0		509	1.1777	0.286127	-0.891572	0.000448422	0.0332967	0.999552	30.033
510	1.05503	0.409278	-0.645749	0.154889	1.28967	0.845111	0.775395		510	0.947058	0.100611	-0.846447	1	1	0	0		510	0.850305	0.0605466	-0.789758	1	1	0	0		510	1.08978	0.355948	-0.733828	0.00439591	0.327703	0.995604	3.05154
511	0.834011	0.46126	-0.37275	0.250476	2.35153	0.749524	0.425256		511	1.03747	0.591394	-0.446071	1	1	0	0		511	0.78182	0.134233	-0.647587	1	1	0	0		511	1.16179	0.0767654	-1.08502	5.15466e-06	0.000382579	0.999995	2613.84
512	0.978127	0.414301	-0.563826	0.161298	1.35329	0.838702	0.738942		512	1.03981	0.104563	-0.935251	1	1	0	0		512	0.835253	0.429392	-0.405861	1	1	0	0		512	1	0.205132	-0.794868	0.0132944	1	0.986706	1
513	0.780927	0.376858	-0.404069	0.100943	0.79006	0.899057	1.26573		513	0.980361	0.104411	-0.875951	1	1	0	0		513	0.809544	0.138119	-0.671425	1	1	0	0		513	1	0.205132	-0.794868	0.0132944	1	0.986706	1
514	0.97168	0.290798	-0.680882	0.0378098	0.276511	0.96219	3.61649		514	0.950543	0.181922	-0.768621	1	1	0	0		514	1.02327	0.0461606	-0.977112	1	1	0	0		514	0.858806	0.0971911	-0.761615	2.07873e-05	0.00154286	0.999979	648.147
515	1.05663	0.656279	-0.40035	0.622556	11.6063	0.377444	0.0861599		515	0.966148	0.201873	-0.764275	1	1	0	0		515	0.95473	0.0485618	-0.906168	1	1	0	0		515	1.17468	0.494568	-0.680114	0.0623502	4.93533	0.93765	0.202621
516	0.776872	0.597115	-0.179757	0.517078	7.5344	0.482922	0.132725		516	0.951307	0.164765	-0.786542	1	1	0	0		516	0.999781	0.056828	-0.942953	1	1	0	0		516	1.22786	0.0767718	-1.15109	5.20004e-06	0.000385947	0.999995	2591.03
517	0.79334	0.365254	-0.428086	0.0807193	0.617872	0.919281	1.61846		517	1.1454	0.208088	-0.937313	1	1	0	0		517	0.83283	0.0457964	-0.787033	1	1	0	0		517	1.17886	0.265	-0.91386	0.000277184	0.0205782	0.999723	48.5951
518	0.873443	0.496254	-0.377189	0.321187	3.32949	0.678813	0.300346		518	1.00394	0.0920213	-0.911917	1	1	0	0		518	0.83121	0.162094	-0.669116	1	1	0	0		518	1.08642	0.0972416	-0.989174	2.08735e-05	0.00154925	0.999979	645.472
519	0.805092	0.364224	-0.440868	0.078874	0.602537	0.921126	1.65965		519	1.20203	0.299629	-0.902403	1	1	0	0		519	1.57776	0.0487594	-1.529	1	1	0	0		519	1.00977	0.266011	-0.743763	0.000205178	0.0152314	0.999795	65.6539
520	0.950367	0.456846	-0.493521	0.240092	2.22324	0.759908	0.449795		520	0.946144	0.57105	-0.375094	1	1	0	0		520	0.806928	0.0419693	-0.764959	1	1	0	0		520	0.789188	0.064968	-0.72422	4.16059e-07	3.08798e-05	1	32383.7
521	0.773292	0.681495	-0.0917968	0.682996	15.1608	0.317004	0.0659596		521	0.940233	0.0956175	-0.844616	1	1	0	0		521	0.921153	0.049902	-0.871251	1	1	0	0		521	0.783039	0.0673427	-0.715696	7.855e-07	5.82996e-05	0.999999	17152.8
522	0.776671	0.399453	-0.377218	0.141474	1.15956	0.858526	0.862399		522	2.18775	0.135621	-2.05213	1	1	0	0		522	0.892306	0.0517244	-0.840582	1	1	0	0		522	0.858806	0.0971911	-0.761615	2.07873e-05	0.00154286	0.999979	648.147
523	0.807504	0.321767	-0.485737	0.0650923	0.489926	0.934908	2.04113		523	0.993112	0.108145	-0.884967	1	1	0	0		523	1.33476	0.0543914	-1.28037	1	1	0	0		523	1.18084	0.076759	-1.10408	5.12769e-06	0.000380577	0.999995	2627.59
524	0.799439	0.264555	-0.534885	0.0218366	0.157088	0.978163	6.36587		524	1.08126	0.105263	-0.975994	1	1	0	0		524	0.736748	0.0461761	-0.690572	1	1	0	0		524	1.22672	0.0680958	-1.15862	1.4317e-06	0.00010626	0.999999	9410.85
525	0.960056	0.123057	-0.836999	0.00575661	0.0407421	0.994243	24.5446		525	0.947058	0.100611	-0.846447	1	1	0	0		525	1.4175	0.0472515	-1.37025	1	1	0	0		525	0.882378	0.280734	-0.601644	0.000330234	0.024518	0.99967	40.7864
526	0.772028	0.118453	-0.653575	0.00453572	0.032062	0.995464	31.1896		526	1.02462	0.0923162	-0.932309	1	1	0	0		526	0.831364	0.0398464	-0.791518	1	1	0	0		526	0.858806	0.0971911	-0.761615	2.07873e-05	0.00154286	0.999979	648.147
527	0.77835	0.0865958	-0.691754	0.00119759	0.00843719	0.998802	118.523		527	0.993073	0.154262	-0.838811	1	1	0	0		527	0.823248	0.163313	-0.659935	1	1	0	0		527	0.858806	0.0971911	-0.761615	2.07873e-05	0.00154286	0.999979	648.147
528	0.854073	0.0990428	-0.75503	0.00202781	0.0142981	0.997972	69.9396		528	0.993104	0.100658	-0.892446	1	1	0	0		528	0.786016	0.163342	-0.622674	1	1	0	0		528	0.978883	0.266828	-0.712055	0.000181525	0.0134752	0.999818	74.2104
529	0.879166	0.407836	-0.471331	0.146424	1.20709	0.853576	0.828441		529	0.945633	0.105158	-0.840475	1	1	0	0		529	1.63262	0.0424376	-1.59018	1	1	0	0		529	0.858806	0.0971911	-0.761615	2.07873e-05	0.00154286	0.999979	648.147
530	0.994752	0.0988624	-0.89589	0.00200893	0.0141647	0.997991	70.5981		530	1.08493	0.127472	-0.957463	1	1	0	0		530	1.03215	0.136098	-0.896057	1	1	0	0		530	1.10487	0.0972202	-1.00765	1.96033e-05	0.00145498	0.99998	687.296
531	0.776632	0.342585	-0.434047	0.0444279	0.327161	0.955572	3.0566		531	0.929832	0.129003	-0.800829	1	1	0	0		531	0.83245	0.0461978	-0.786252	1	1	0	0		531	1.1615	0.346615	-0.814881	0.00122041	0.0906891	0.99878	11.0267
532	0.771816	0.489046	-0.28277	0.308219	3.13516	0.691781	0.318963		532	1.04749	0.10068	-0.946808	1	1	0	0		532	0.744169	0.0398464	-0.704323	1	1	0	0		532	0.949086	0.360475	-0.588611	0.00643394	0.480617	0.993566	2.08066
533	0.955319	0.730844	-0.224475	0.771354	23.7388	0.228646	0.0421251		533	1.05694	0.104378	-0.952565	1	1	0	0		533	1.61051	0.0599555	-1.55056	1	1	0	0		533	0.780076	0.361834	-0.418241	0.00417272	0.310996	0.995827	3.21548
534	1.0309	0.58283	-0.448074	0.48151	6.53482	0.51849	0.153027		534	0.974047	0.103487	-0.87056	1	1	0	0		534	0.989221	0.0442458	-0.944975	1	1	0	0		534	0.690119	0.0709079	-0.619211	9.54185e-07	7.08193e-05	0.999999	14120.4
535	0.780955	0.288174	-0.49278	0.0362572	0.26473	0.963743	3.77744		535	0.96734	0.0970775	-0.870263	1	1	0	0		535	0.877514	0.0415416	-0.835973	1	1	0	0		535	1.17847	0.0650072	-1.11346	4.30732e-07	3.19688e-05	1	31280.5
536	0.947689	0.147684	-0.800006	0.0100787	0.071643	0.989921	13.9581		536	0.942105	0.187444	-0.754661	1	1	0	0		536	1.02488	0.0412727	-0.983607	1	1	0	0		536	1.14908	0.35159	-0.797491	0.00283084	0.210701	0.997169	4.74607
537	1.03555	0.605056	-0.430493	0.524222	7.75318	0.475778	0.128979		537	0.971041	0.445414	-0.525626	1	1	0	0		537	1.13321	0.0460769	-1.08713	1	1	0	0		537	0.975834	0.350967	-0.624867	0.00287837	0.214248	0.997122	4.66748
538	1.96559	0.380024	-1.58557	0.0990221	0.773369	0.900978	1.29304		538	1.50611	0.100209	-1.40591	1	1	0	0		538	0.843891	0.0604642	-0.783427	1	1	0	0		538	0.858854	0.0783325	-0.780522	5.88004e-06	0.000436417	0.999994	2291.39
539	0.864791	0.756794	-0.107998	0.826288	33.4711	0.173712	0.0298765		539	0.971184	0.240829	-0.730355	1	1	0	0		539	0.793003	0.0604897	-0.732513	1	1	0	0		539	1.11149	0.0795276	-1.03196	4.33895e-06	0.000322037	0.999996	3105.24
540	0.777143	0.53592	-0.241223	0.396889	4.63065	0.603111	0.215952		540	0.947058	0.100611	-0.846447	1	1	0	0		540	0.835358	0.0485167	-0.786841	1	1	0	0		540	1.16588	0.423345	-0.742537	0.0310459	2.37805	0.968954	0.420513
541	0.77724	0.388179	-0.389061	0.120124	0.960673	0.879876	1.04094		541	0.94482	0.103427	-0.841393	1	1	0	0		541	0.767252	0.0411682	-0.726083	1	1	0	0		541	0.690732	0.0673367	-0.623395	7.6577e-07	5.68352e-05	0.999999	17594.7
542	0.80745	0.431456	-0.375994	0.199529	1.754	0.800471	0.570126		542	1.08479	0.129946	-0.954845	1	1	0	0		542	0.803964	0.0402686	-0.763695	1	1	0	0		542	0.96236	0.282969	-0.679391	0.00047137	0.0350014	0.999529	28.5703
543	0.989804	0.0988621	-0.890942	0.00200967	0.01417	0.99799	70.5718		543	1.02604	0.29542	-0.730621	1	1	0	0		543	1.57503	0.04616	-1.52887	1	1	0	0		543	0.906099	0.0767444	-0.829355	7.02229e-06	0.000521195	0.999993	1918.67
544	0.902468	0.656191	-0.246276	0.628334	11.8961	0.371666	0.0840608		544	0.946249	0.232427	-0.713822	1	1	0	0		544	0.79894	0.0501048	-0.748835	1	1	0	0		544	0.817637	0.359769	-0.457869	0.00595791	0.444844	0.994042	2.24798
545	0.787543	0.353691	-0.433852	0.0605492	0.453528	0.939451	2.20494		545	0.9431	0.104544	-0.838556	1	1	0	0		545	0.926868	0.0398465	-0.887022	1	1	0	0		545	1.17176	0.267182	-0.904575	0.000391052	0.0290351	0.999609	34.4411
546	1.85123	0.358178	-1.49305	0.0648293	0.487809	0.935171	2.04998		546	1.00555	0.451573	-0.553981	1	1	0	0		546	0.884668	0.0448472	-0.83982	1	1	0	0		546	1.16467	0.245758	-0.918915	5.40298e-05	0.00401029	0.999946	249.359
547	0.829088	0.123243	-0.705844	0.00579749	0.0410331	0.994203	24.3706		547	0.947062	0.108082	-0.83898	1	1	0	0		547	1.00054	0.171638	-0.828904	1	1	0	0		547	0.89547	0.0916541	-0.803816	1.14939e-05	0.000853082	0.999989	1172.22
548	1.58598	0.384891	-1.20109	0.108466	0.8561	0.891534	1.16809		548	0.940234	0.0923168	-0.847917	1	1	0	0		548	0.798677	0.642165	-0.156512	1	1	0	0		548	1.03687	0.06499	-0.971885	4.25368e-07	3.15707e-05	1	31674.9
549	0.79837	0.470793	-0.327577	0.269691	2.59853	0.730309	0.384833		549	0.993059	0.127433	-0.865626	1	1	0	0		549	0.91918	0.0458873	-0.873293	1	1	0	0		549	0.98321	0.0811165	-0.902093	5.55843e-06	0.000412547	0.999994	2423.97
550	0.885925	0.36006	-0.525865	0.0714853	0.541748	0.928515	1.84588		550	0.954682	0.587622	-0.36706	1	1	0	0		550	1.11535	0.109939	-1.00541	1	1	0	0		550	0.88148	0.0767408	-0.80474	4.94577e-06	0.000367075	0.999995	2724.24
551	1.46241	0.440646	-1.02177	0.202329	1.78486	0.797671	0.560269		551	1.05168	0.130685	-0.920991	1	1	0	0		551	1.46934	0.700338	-0.769002	1	1	0	0		551	0.890676	0.259683	-0.630993	0.000149587	0.0111039	0.99985	90.0582
552	1.86127	0.321158	-1.54011	0.0636309	0.478179	0.936369	2.09127		552	0.926379	0.089319	-0.83706	1	1	0	0		552	0.85805	0.0415311	-0.816519	1	1	0	0		552	0.732377	0.372526	-0.359851	0.00880316	0.65917	0.991197	1.51706
553	0.790896	0.528709	-0.262187	0.382391	4.35675	0.617609	0.229529		553	1.10829	0.210027	-0.898263	1	1	0	0		553	1.2556	0.0480756	-1.20752	1	1	0	0		553	1.00996	0.348559	-0.661396	0.0017435	0.129628	0.998256	7.71437
554	0.795817	0.39066	-0.405157	0.124391	0.999654	0.875609	1.00035		554	0.94072	0.0994101	-0.84131	1	1	0	0		554	0.820814	0.680127	-0.140687	1	1	0	0		554	1.16467	0.0767618	-1.08791	5.13916e-06	0.000381429	0.999995	2621.72
555	3.59403	0.539429	-3.0546	0.345895	3.72106	0.654105	0.268741		555	1.00027	0.0979051	-0.902363	1	1	0	0		555	0.825846	0.619753	-0.206093	1	1	0	0		555	1.10051	0.289094	-0.811413	0.000749664	0.0556815	0.99925	17.9593
556	0.830486	0.362124	-0.468362	0.0751651	0.571902	0.924835	1.74855		556	0.92403	0.262491	-0.661539	1	1	0	0		556	0.876908	0.295434	-0.581474	1	1	0	0		556	1.12854	0.261301	-0.867239	0.000172867	0.0128324	0.999827	77.928
557	1.44377	0.417016	-1.02675	0.165338	1.39389	0.834662	0.717415		557	0.945633	0.105158	-0.840475	1	1	0	0		557	0.813289	0.170988	-0.642301	1	1	0	0		557	0.863723	0.888307	0.0245836	0.235066	22.8079	0.764934	0.0438444
558	0.786435	0.479167	-0.307268	0.286118	2.82025	0.713882	0.354578		558	1.00022	0.0918737	-0.908342	1	1	0	0		558	0.789766	0.0412762	-0.74849	1	1	0	0		558	0.936491	0.244228	-0.692263	2.86953e-05	0.00212982	0.999971	469.523
559	3.03699	0.739561	-2.29743	0.691795	15.7945	0.308205	0.063313		559	1.0538	0.104385	-0.949411	1	1	0	0		559	0.744013	0.138196	-0.605817	1	1	0	0		559	1.10398	0.253896	-0.850082	0.000129687	0.00962654	0.99987	103.88
560	0.777324	0.483369	-0.293955	0.294641	2.93936	0.705359	0.340211		560	1.00502	0.2161	-0.788921	1	1	0	0		560	0.790331	0.0501043	-0.740226	1	1	0	0		560	1.01552	0.447055	-0.568468	0.0414994	3.21343	0.958501	0.311194
561	0.882874	0.0970053	-0.785869	0.00184675	0.0130191	0.998153	76.8102		561	0.937748	0.100616	-0.837132	1	1	0	0		561	0.835358	0.0485167	-0.786841	1	1	0	0		561	1.16365	0.0695435	-1.0941	1.2509e-06	9.28415e-05	0.999999	10771
562	0.854405	0.300321	-0.554085	0.0472457	0.348939	0.952754	2.86583		562	1.19003	0.127452	-1.06257	1	1	0	0		562	0.83511	0.209716	-0.625394	1	1	0	0		562	1.22935	0.358848	-0.870503	0.00511025	0.381229	0.99489	2.62309
563	0.978267	0.0988639	-0.879403	0.00201122	0.0141809	0.997989	70.5174		563	1.03542	0.127337	-0.908084	1	1	0	0		563	1.00035	0.0485499	-0.9518	1	1	0	0		563	0.779679	0.26657	-0.513109	0.000251598	0.0186782	0.999748	53.5384
564	0.804157	0.239445	-0.564712	0.0118417	0.0843251	0.988158	11.8589		564	1.00475	0.103499	-0.901246	1	1	0	0		564	0.768393	0.0605043	-0.707889	1	1	0	0		564	1.15476	0.530519	-0.624241	0.0780736	6.28532	0.921926	0.159101
565	0.829088	0.123243	-0.705844	0.00579749	0.0410331	0.994203	24.3706		565	0.947058	0.100611	-0.846447	1	1	0	0		565	0.790329	0.0488948	-0.741435	1	1	0	0		565	1.20875	0.0972832	-1.11147	2.04988e-05	0.00152145	0.99998	657.27
566	0.780131	0.389038	-0.391093	0.122289	0.980408	0.877711	1.01998		566	1.49851	0.129434	-1.36907	1	1	0	0		566	0.813197	0.0496731	-0.763523	1	1	0	0		566	0.953518	0.0972067	-0.856311	1.59655e-05	0.00118497	0.999984	843.901
567	1.11523	0.269941	-0.845287	0.0252902	0.182577	0.97471	5.47714		567	1.00476	0.0970776	-0.907685	1	1	0	0		567	0.801788	0.301886	-0.499902	1	1	0	0		567	0.78956	0.358262	-0.431298	0.00522223	0.389627	0.994778	2.56656
568	0.77325	0.640542	-0.132708	0.602524	10.6667	0.397476	0.0937493		568	0.987934	0.0920191	-0.895915	1	1	0	0		568	1.34278	0.27649	-1.06629	1	1	0	0		568	1.22517	0.278936	-0.94623	0.000533088	0.0395867	0.999467	25.261
569	0.797452	0.397751	-0.3997	0.129348	1.0454	0.870652	0.956568		569	1.04689	0.127451	-0.919442	1	1	0	0		569	1.37416	0.604213	-0.769949	1	1	0	0		569	1.17524	0.0695749	-1.10566	1.80327e-06	0.000133838	0.999998	7471.69
570	1.08898	0.122335	-0.96665	0.00559028	0.0395583	0.99441	25.2792		570	1.07686	0.129093	-0.94777	1	1	0	0		570	0.878279	0.680146	-0.198133	1	1	0	0		570	1.22194	0.067311	-1.15463	1.15174e-06	8.54817e-05	0.999999	11698.4
571	0.817319	0.357447	-0.459872	0.0670702	0.505883	0.93293	1.97674		571	0.993059	0.127433	-0.865626	1	1	0	0		571	3.10161	0.0437572	-3.05786	1	1	0	0		571	1.08956	0.0901461	-0.999416	1.28458e-05	0.000953424	0.999987	1048.85
572	0.819754	0.647982	-0.171771	0.615328	11.256	0.384672	0.0888413		572	1.1844	0.427572	-0.756829	1	1	0	0		572	1.30597	0.0419768	-1.26399	1	1	0	0		572	0.890826	0.0649883	-0.825837	4.24574e-07	3.15117e-05	1	31734.2
573	0.943267	0.811228	-0.132039	0.928481	91.3525	0.0715191	0.0109466		573	0.926514	0.0971053	-0.829409	1	1	0	0		573	1.36541	0.381211	-0.984203	1	1	0	0		573	1.08956	0.0972483	-0.992314	2.0714e-05	0.00153742	0.999979	650.44
574	0.919153	0.466513	-0.45264	0.259406	2.46473	0.740594	0.405724		574	0.999859	0.19367	-0.806188	1	1	0	0		574	0.968909	0.202802	-0.766107	1	1	0	0		574	1.02665	0.0767491	-0.949901	5.03249e-06	0.000373511	0.999995	2677.29
575	0.818186	0.496154	-0.322032	0.318748	3.29237	0.681252	0.303733		575	0.964809	0.108082	-0.856727	1	1	0	0		575	1	0.118924	-0.881076	1	1	0	0		575	0.858854	0.0783325	-0.780522	5.88004e-06	0.000436417	0.999994	2291.39
576	0.772044	0.472163	-0.299881	0.272675	2.63807	0.727325	0.379065		576	0.939477	0.0957239	-0.843753	1	1	0	0		576	1	0.118924	-0.881076	1	1	0	0		576	1.13168	0.304466	-0.827219	0.00137289	0.102036	0.998627	9.8005
577	6.32129	0.327745	-5.99355	0.0485686	0.359209	0.951431	2.78389		577	0.930376	0.104535	-0.825841	1	1	0	0		577	0.813191	0.0484933	-0.764698	1	1	0	0		577	0.858806	0.0971911	-0.761615	2.07873e-05	0.00154286	0.999979	648.147
578	0.928876	0.274199	-0.654678	0.0264939	0.191503	0.973506	5.22184		578	1.41782	0.432303	-0.985518	1	1	0	0		578	0.906399	0.687163	-0.219236	1	1	0	0		578	1.26523	0.0794832	-1.18575	5.08926e-06	0.000377725	0.999995	2647.43
579	1.05053	0.393449	-0.657083	0.128083	1.03368	0.871917	0.96742		579	0.998269	0.108158	-0.89011	1	1	0	0		579	0.807063	0.424038	-0.383025	1	1	0	0		579	0.927882	0.258867	-0.669015	0.000188637	0.0140032	0.999811	71.4122
580	0.799585	0.40506	-0.394525	0.150001	1.24178	0.849999	0.805297		580	0.944827	0.0983997	-0.846427	1	1	0	0		580	0.835351	0.0474131	-0.787938	1	1	0	0		580	0.975552	0.280947	-0.694605	0.000563522	0.041848	0.999436	23.896
581	1.00038	0.646457	-0.353923	0.605506	10.8006	0.394494	0.0925874		581	0.973402	0.61682	-0.356582	1	1	0	0		581	1.00884	0.242766	-0.766079	1	1	0	0		581	1.17649	0.0697037	-1.10678	1.63307e-06	0.000121206	0.999998	8250.4
582	0.784963	0.595634	-0.189329	0.51411	7.44539	0.48589	0.134311		582	0.986527	0.419433	-0.567093	1	1	0	0		582	0.762966	0.42412	-0.338846	1	1	0	0		582	0.80137	0.342896	-0.458474	0.000301038	0.0223497	0.999699	44.7434
583	1.1144	0.386524	-0.727872	0.116646	0.929189	0.883354	1.07621		583	0.923695	0.131038	-0.792657	1	1	0	0		583	0.776589	0.22385	-0.552739	1	1	0	0		583	0.793344	0.0911067	-0.702238	2.0031e-05	0.00148672	0.99998	672.619
584	0.821833	0.625359	-0.196474	0.570953	9.36405	0.429047	0.106791		584	1.06888	0.362725	-0.706157	1	1	0	0		584	0.954989	0.405839	-0.54915	1	1	0	0		584	1.02663	0.0650001	-0.96163	4.28013e-07	3.1767e-05	1	31479.2
585	0.82366	0.440638	-0.383022	0.210489	1.87603	0.789511	0.53304		585	0.946164	0.460262	-0.485902	1	1	0	0		585	1.00035	0.0485499	-0.9518	1	1	0	0		585	0.788039	0.0673432	-0.720696	7.78558e-07	5.77844e-05	0.999999	17305.7
586	1.14604	0.382532	-0.763506	0.107774	0.849977	0.892226	1.1765		586	0.95493	0.229434	-0.725496	1	1	0	0		586	2.14714	0.0452513	-2.10189	1	1	0	0		586	0.978542	0.360826	-0.617717	0.00616494	0.460398	0.993835	2.17203
587	0.77639	0.288432	-0.487958	0.034112	0.248513	0.965888	4.02394		587	1.04753	0.431491	-0.616041	1	1	0	0		587	1.43038	0.422726	-1.00765	1	1	0	0		587	0.858854	0.0783325	-0.780522	5.88004e-06	0.000436417	0.999994	2291.39
588	0.786353	0.126825	-0.659529	0.00691865	0.0490236	0.993081	20.3983		588	0.943947	0.197141	-0.746807	1	1	0	0		588	0.982732	0.0615923	-0.921139	1	1	0	0		588	1.24734	0.0795092	-1.16783	4.71281e-06	0.000349785	0.999995	2858.9
589	1.30428	0.0983469	-1.20593	0.00193297	0.0136281	0.998067	73.3778		589	0.939564	0.166274	-0.77329	1	1	0	0		589	0.919033	0.0543891	-0.864644	1	1	0	0		589	0.973301	0.671114	-0.302187	0.139761	12.0583	0.860239	0.0829308
590	0.83737	0.126803	-0.710568	0.00690269	0.0489098	0.993097	20.4458		590	0.947043	0.127347	-0.819697	1	1	0	0		590	0.790329	0.0488948	-0.741435	1	1	0	0		590	0.884057	0.346512	-0.537545	0.00117947	0.0876431	0.998821	11.4099
591	0.854073	0.0990428	-0.75503	0.00202781	0.0142981	0.997972	69.9396		591	0.942342	0.227474	-0.714868	1	1	0	0		591	1.47586	0.151846	-1.32402	1	1	0	0		591	0.690914	0.351485	-0.339429	0.00268861	0.200086	0.997311	4.99786
592	1.20001	0.0852494	-1.11476	0.00108783	0.00766305	0.998912	130.496		592	1.00965	0.23132	-0.778326	1	1	0	0		592	0.845722	0.0603727	-0.78535	1	1	0	0		592	1.06199	0.0664411	-0.995553	1.07658e-06	7.99038e-05	0.999999	12515
593	0.994995	0.146925	-0.84807	0.00982871	0.0698482	0.990171	14.3168		593	0.94596	0.227648	-0.718312	1	1	0	0		593	1.28713	0.239606	-1.04752	1	1	0	0		593	1.01393	0.255978	-0.757953	9.1218e-05	0.00677078	0.999909	147.693
594	0.849365	0.156894	-0.69247	0.0140079	0.09997	0.985992	10.003		594	0.999912	0.119701	-0.880211	1	1	0	0		594	0.959035	0.493608	-0.465427	1	1	0	0		594	0.554879	0.0673279	-0.487551	7.44155e-07	5.5231e-05	0.999999	18105.8
595	0.790776	0.556039	-0.234737	0.436115	5.44227	0.563885	0.183747		595	1.03876	0.193694	-0.845066	1	1	0	0		595	1.26421	0.0412275	-1.22299	1	1	0	0		595	1.17524	0.0695749	-1.10566	1.80327e-06	0.000133838	0.999998	7471.69
596	0.789728	0.490729	-0.298999	0.307898	3.13044	0.692102	0.319444		596	0.986271	0.172874	-0.813398	1	1	0	0		596	0.789766	0.0412762	-0.74849	1	1	0	0		596	1.09029	0.091672	-0.998614	1.59622e-05	0.00118473	0.999984	844.077
597	0.790838	0.449843	-0.340995	0.22893	2.08919	0.77107	0.478653		597	0.947043	0.127347	-0.819697	1	1	0	0		597	1.29816	0.707832	-0.590327	1	1	0	0		597	0.789188	0.064968	-0.72422	4.16059e-07	3.08798e-05	1	32383.7
598	0.819946	0.436584	-0.383361	0.20271	1.78908	0.79729	0.558947		598	1.0597	0.639916	-0.41978	1	1	0	0		598	0.815039	0.69324	-0.121799	1	1	0	0		598	1.00913	0.0699565	-0.939176	2.00602e-06	0.000148886	0.999998	6716.54
599	1.44126	0.32173	-1.11953	0.0629787	0.472948	0.937021	2.1144		599	1.0715	0.162047	-0.909455	1	1	0	0		599	0.835503	0.0543936	-0.781109	1	1	0	0		599	1.1115	0.0767652	-1.03474	5.13129e-06	0.000380845	0.999995	2625.74
600	0.795177	0.480972	-0.314205	0.289606	2.86864	0.710394	0.348597		600	0.990017	0.0918762	-0.89814	1	1	0	0		600	0.813191	0.0484933	-0.764698	1	1	0	0		600	0.789272	0.265078	-0.524194	0.000234232	0.0173887	0.999766	57.5087
601	0.963743	0.31878	-0.644963	0.0610712	0.457691	0.938929	2.18488		601	0.998218	0.127385	-0.870833	1	1	0	0		601	0.813191	0.0484933	-0.764698	1	1	0	0		601	1.0798	0.0972612	-0.982538	2.07853e-05	0.00154271	0.999979	648.212
602	1.02191	0.103919	-0.917993	0.00280843	0.0198178	0.997192	50.4598		602	0.939478	0.414416	-0.525062	1	1	0	0		602	0.999781	0.056828	-0.942953	1	1	0	0		602	0.96284	0.616702	-0.346138	0.11578	9.71834	0.88422	0.102898
603	0.771975	0.265829	-0.506146	0.023894	0.17225	0.976106	5.8055		603	0.943992	0.581605	-0.362387	1	1	0	0		603	1.00032	0.0615803	-0.938738	1	1	0	0		603	1.08764	0.258266	-0.829376	0.000157102	0.0116619	0.999843	85.7496
604	0.824447	0.353429	-0.471019	0.0610761	0.457731	0.938924	2.18469		604	1.23086	0.131047	-1.09981	1	1	0	0		604	0.813197	0.0496731	-0.763523	1	1	0	0		604	1.03305	0.0767433	-0.956303	5.00861e-06	0.000371739	0.999995	2690.06
605	2.49817	0.347463	-2.15071	0.0686674	0.518818	0.931333	1.92746		605	1.10262	0.164935	-0.937682	1	1	0	0		605	0.767265	0.0418044	-0.725461	1	1	0	0		605	1.05405	0.292598	-0.761449	0.00148212	0.110165	0.998518	9.07726
606	1.99043	0.326603	-1.66383	0.0663592	0.500139	0.933641	1.99945		606	0.926288	0.627736	-0.298551	1	1	0	0		606	2.38948	0.163104	-2.22638	1	1	0	0		606	0.900347	0.0767217	-0.823625	4.86565e-06	0.000361129	0.999995	2769.1
607	0.786971	0.382382	-0.404589	0.109219	0.862777	0.890781	1.15905		607	0.969149	0.0922153	-0.876934	1	1	0	0		607	1.20909	0.272812	-0.936275	1	1	0	0		607	0.789226	0.0766932	-0.712533	4.7042e-06	0.000349146	0.999995	2864.13
608	0.784164	0.391935	-0.392229	0.127487	1.02816	0.872513	0.972607		608	0.972892	0.10345	-0.869442	1	1	0	0		608	0.953982	0.0603662	-0.893616	1	1	0	0		608	0.938684	0.271646	-0.667038	0.000628132	0.0466491	0.999372	21.4367
609	0.959075	0.267045	-0.69203	0.0208503	0.149841	0.97915	6.67372		609	1.07766	0.532598	-0.545061	1	1	0	0		609	0.808694	0.0605176	-0.748176	1	1	0	0		609	1.15347	0.258793	-0.894672	0.000174099	0.0129238	0.999826	77.3763
610	0.846674	0.400793	-0.445881	0.142049	1.16505	0.857951	0.858334		610	0.946375	0.238917	-0.707458	1	1	0	0		610	1.41608	0.166781	-1.2493	1	1	0	0		610	0.732756	0.279097	-0.453659	0.000425216	0.0315728	0.999575	31.6728
611	0.806202	0.0966478	-0.709554	0.00182469	0.0128633	0.998175	77.7406		611	0.95798	0.129937	-0.828043	1	1	0	0		611	0.878693	0.0442941	-0.834399	1	1	0	0		611	0.980118	0.0801365	-0.899981	1.05902e-05	0.000786007	0.999989	1272.25
612	0.871232	0.693308	-0.177924	0.702028	16.5786	0.297972	0.0603187		612	0.92529	0.412272	-0.513018	1	1	0	0		612	0.813191	0.0484933	-0.764698	1	1	0	0		612	1.17304	0.384358	-0.78868	0.0162129	1.22315	0.983787	0.817564
613	0.77963	0.29364	-0.48599	0.0402174	0.294856	0.959783	3.39149		613	1.15231	0.240889	-0.911425	1	1	0	0		613	0.784126	0.0442863	-0.73984	1	1	0	0		613	1.26871	0.0682985	-1.20041	2.27477e-06	0.000168833	0.999998	5923.02
614	0.776482	0.548249	-0.228233	0.421549	5.12803	0.578451	0.195007		614	0.971222	0.480347	-0.490875	1	1	0	0		614	0.744054	0.0476499	-0.696404	1	1	0	0		614	1.18722	0.352965	-0.834259	0.00368376	0.274418	0.996316	3.64407
615	0.776553	0.569167	-0.207387	0.462209	6.04776	0.537791	0.16535		615	0.95081	0.105646	-0.845164	1	1	0	0		615	0.772084	0.046196	-0.725888	1	1	0	0		615	1.24996	0.0904079	-1.15955	1.55361e-05	0.0011531	0.999984	867.227
616	0.824714	0.265783	-0.558931	0.0223186	0.160634	0.977681	6.22533		616	1.07458	0.209566	-0.865011	1	1	0	0		616	1.34542	0.0390079	-1.30642	1	1	0	0		616	1.02977	0.0649796	-0.96479	4.20672e-07	3.12222e-05	1	32028.5
617	0.855033	0.362524	-0.492509	0.0753516	0.573436	0.924648	1.74387		617	1.11288	0.522934	-0.58995	1	1	0	0		617	0.760439	0.137654	-0.622785	1	1	0	0		617	1.22168	0.0675036	-1.15417	1.18346e-06	8.78358e-05	0.999999	11384.9
618	0.88377	0.751308	-0.132461	0.814645	30.9266	0.185355	0.0323346		618	0.954532	0.437111	-0.517421	1	1	0	0		618	0.808694	0.0605176	-0.748176	1	1	0	0		618	1.13695	0.261315	-0.875639	0.000173546	0.0128828	0.999826	77.6231
619	1.12598	0.382666	-0.743316	0.108288	0.854523	0.891712	1.17024		619	0.924647	0.172525	-0.752122	1	1	0	0		619	0.789766	0.0412762	-0.74849	1	1	0	0		619	1.22745	0.0784191	-1.14903	6.40547e-06	0.000475415	0.999994	2103.43
620	0.974899	0.247137	-0.727762	0.0143516	0.102458	0.985648	9.76007		620	0.947043	0.203925	-0.743119	1	1	0	0		620	0.7468	0.0489139	-0.697886	1	1	0	0		620	1.16258	0.0795346	-1.08305	4.1191e-06	0.00030572	0.999996	3270.97
621	0.807068	0.420326	-0.386742	0.170838	1.44982	0.829162	0.68974		621	0.92527	0.0994082	-0.825861	1	1	0	0		621	0.975609	0.0497439	-0.925865	1	1	0	0		621	1.11159	0.393089	-0.718498	0.017815	1.3462	0.982185	0.74283
622	0.774801	0.464912	-0.309889	0.26298	2.5108	0.73702	0.39828		622	0.952452	0.446625	-0.505827	1	1	0	0		622	1.12831	0.0657343	-1.06257	1	1	0	0		622	1.21587	0.356221	-0.859651	0.00479752	0.357787	0.995202	2.79496
623	0.776354	0.394868	-0.381486	0.133053	1.07994	0.866947	0.925975		623	0.999757	0.108138	-0.89162	1	1	0	0		623	0.813186	0.0614788	-0.751707	1	1	0	0		623	1.01023	0.0698572	-0.940376	2.14439e-06	0.000159156	0.999998	6283.14
624	0.784794	0.152515	-0.632279	0.0125644	0.0895369	0.987436	11.1686		624	1.08443	0.460367	-0.624067	1	1	0	0		624	1.15529	0.0418586	-1.11343	1	1	0	0		624	0.947233	0.080673	-0.86656	4.41175e-06	0.00032744	0.999996	3053.99
625	1.21633	0.385792	-0.830538	0.112912	0.895662	0.887088	1.11649		625	0.945861	0.226287	-0.719573	1	1	0	0		625	0.835325	0.0463011	-0.789024	1	1	0	0		625	1.24431	0.072704	-1.1716	1.30955e-06	9.71946e-05	0.999999	10288.6
626	0.800852	0.725322	-0.0755293	0.767857	23.2753	0.232143	0.0429641		626	0.947058	0.100611	-0.846447	1	1	0	0		626	0.79739	0.0444567	-0.752934	1	1	0	0		626	0.890826	0.0649883	-0.825837	4.24574e-07	3.15117e-05	1	31734.2
627	0.772059	0.59082	-0.181239	0.504885	7.17556	0.495115	0.139362		627	0.946343	0.243046	-0.703297	1	1	0	0		627	0.842373	0.173073	-0.6693	1	1	0	0		627	1.22935	0.246238	-0.983107	5.8282e-05	0.00432592	0.999942	231.164
628	1.0565	0.430292	-0.626212	0.187601	1.62493	0.812399	0.615411		628	1.01084	0.455504	-0.55534	1	1	0	0		628	0.997148	0.0473404	-0.949807	1	1	0	0		628	1.1164	0.343284	-0.773116	0.000517026	0.0383933	0.999483	26.0462
629	1.06654	0.120521	-0.946017	0.00525042	0.0371406	0.99475	26.9247		629	0.941324	0.1829	-0.758424	1	1	0	0		629	0.753725	0.0405078	-0.713218	1	1	0	0		629	1.22057	0.357406	-0.863162	0.0051531	0.384443	0.994847	2.60117
630	2.01763	0.118409	-1.89922	0.00416077	0.0294004	0.995839	34.0131		630	0.941202	0.154373	-0.786829	1	1	0	0		630	0.997081	0.0462277	-0.950854	1	1	0	0		630	0.789226	0.0766932	-0.712533	4.7042e-06	0.000349146	0.999995	2864.13
631	0.782732	0.420718	-0.362014	0.179192	1.53619	0.820808	0.650961		631	0.984323	0.445293	-0.53903	1	1	0	0		631	1.37759	0.429892	-0.947696	1	1	0	0		631	0.819925	2.31916	1.49923	0.863556	469.736	0.136444	0.00212886
632	0.875669	0.118038	-0.75763	0.00434053	0.0306761	0.995659	32.5986		632	0.926404	0.157925	-0.768478	1	1	0	0		632	0.974721	0.0602786	-0.914442	1	1	0	0		632	0.986434	0.271103	-0.715331	0.000473428	0.0351543	0.999527	28.446
633	0.998799	0.353967	-0.644832	0.10376	0.814654	0.89624	1.22751		633	0.937327	0.100618	-0.83671	1	1	0	0		633	0.792489	0.0462008	-0.746288	1	1	0	0		633	1.11044	0.0743773	-1.03607	4.37523e-06	0.000324729	0.999996	3079.49
634	0.989804	0.0988621	-0.890942	0.00200967	0.01417	0.99799	70.5718		634	0.999884	0.0862745	-0.913609	1	1	0	0		634	0.781901	0.401347	-0.380554	1	1	0	0		634	0.732513	0.267164	-0.465348	0.000207545	0.0154071	0.999792	64.9051
635	0.794986	0.651535	-0.143452	0.623279	11.6421	0.376721	0.0858951		635	0.99705	0.43297	-0.56408	1	1	0	0		635	0.753964	0.500944	-0.253021	1	1	0	0		635	1.04377	0.259242	-0.784527	0.000137326	0.0101937	0.999863	98.1001
636	0.778335	0.450968	-0.327367	0.230051	2.10248	0.769949	0.475629		636	0.999912	0.119701	-0.880211	1	1	0	0		636	0.835325	0.0463011	-0.789024	1	1	0	0		636	0.753233	0.381572	-0.371661	0.0145809	1.0982	0.985419	0.910578
637	0.82435	0.120021	-0.704329	0.00520459	0.0368147	0.994795	27.163		637	0.924029	0.103389	-0.82064	1	1	0	0		637	0.838592	0.0605179	-0.778074	1	1	0	0		637	0.980238	0.357812	-0.622426	0.00543192	0.405357	0.994568	2.46696
638	1.81832	0.290922	-1.5274	0.0342044	0.24921	0.965796	4.01268		638	0.94596	0.227648	-0.718312	1	1	0	0		638	0.912721	0.156421	-0.756299	1	1	0	0		638	1.16264	0.0902617	-1.07238	1.73258e-05	0.00128594	0.999983	777.642
639	0.841816	0.378959	-0.462857	0.0995336	0.777806	0.900466	1.28567		639	0.970698	0.100638	-0.87006	1	1	0	0		639	1.3585	0.367505	-0.990994	1	1	0	0		639	1.12975	0.0673645	-1.06238	8.32021e-07	6.17524e-05	0.999999	16193.7
640	0.825175	0.312864	-0.51231	0.0423133	0.310901	0.957687	3.21645		640	0.939477	0.0957239	-0.843753	1	1	0	0		640	0.768876	0.0605542	-0.708322	1	1	0	0		640	1.07939	0.0679192	-1.01148	9.55663e-07	7.09291e-05	0.999999	14098.6
641	0.806761	0.690033	-0.116728	0.698307	16.2874	0.301693	0.0613972		641	1.08679	0.0968358	-0.989952	1	1	0	0		641	0.757685	0.0405022	-0.717183	1	1	0	0		641	0.958057	0.274245	-0.683812	0.000417086	0.0309689	0.999583	32.2905
642	0.828744	0.147924	-0.68082	0.0101642	0.0722565	0.989836	13.8396		642	1.0062	0.105202	-0.901	1	1	0	0		642	1.12591	0.0420332	-1.08388	1	1	0	0		642	1.04353	0.0649938	-0.978537	4.2602e-07	3.16191e-05	1	31626.5
643	0.772035	0.279797	-0.492238	0.0317315	0.230603	0.968268	4.33646		643	0.9997	0.127424	-0.872276	1	1	0	0		643	1.00211	0.653235	-0.348872	1	1	0	0		643	0.583849	0.0673483	-0.516501	7.85333e-07	5.82872e-05	0.999999	17156.4
644	2.94011	0.521573	-2.41853	0.323778	3.3692	0.676222	0.296806		644	0.936862	0.181512	-0.75535	1	1	0	0		644	0.897579	0.161082	-0.736497	1	1	0	0		644	1.23983	0.360518	-0.879309	0.00603846	0.450895	0.993962	2.21781
645	0.778855	0.404607	-0.374248	0.150344	1.24512	0.849656	0.803134		645	0.920945	0.128297	-0.792648	1	1	0	0		645	1.70182	0.362074	-1.33974	1	1	0	0		645	0.789226	0.0766932	-0.712533	4.7042e-06	0.000349146	0.999995	2864.13
646	0.854243	0.100499	-0.753745	0.00244157	0.0172226	0.997558	58.0631		646	1.0772	0.127407	-0.949797	1	1	0	0		646	0.882218	0.606998	-0.275219	1	1	0	0		646	0.789226	0.0766932	-0.712533	4.7042e-06	0.000349146	0.999995	2864.13
647	0.970968	0.430401	-0.540567	0.189026	1.64015	0.810974	0.609702		647	1.01571	0.103472	-0.912238	1	1	0	0		647	0.834899	0.2033	-0.631599	1	1	0	0		647	1.16721	0.347134	-0.820073	0.0015061	0.111951	0.998494	8.93248
648	1.43964	0.718114	-0.721525	0.726344	18.6769	0.273656	0.053542		648	0.924032	0.105113	-0.818919	1	1	0	0		648	0.781934	0.0441684	-0.737766	1	1	0	0		648	0.690733	0.0806562	-0.610076	4.32226e-06	0.000320798	0.999996	3117.22
649	1.59909	0.423418	-1.17567	0.176431	1.50746	0.823569	0.663369		649	0.992372	0.620236	-0.372136	1	1	0	0		649	0.753838	0.31969	-0.434148	1	1	0	0		649	1.11273	0.345647	-0.767082	0.000938983	0.0697565	0.999061	14.3356
650	1	0.309349	-0.690651	0.124429	1	0.875571	1		650	0.992896	0.222353	-0.770543	1	1	0	0		650	0.869526	0.163069	-0.706457	1	1	0	0		650	1.02242	0.080155	-0.942266	1.07387e-05	0.000797034	0.999989	1254.65
651	0.824967	0.726963	-0.0980037	0.770124	23.5741	0.229876	0.0424194		651	0.940985	0.0996717	-0.841314	1	1	0	0		651	0.835022	0.413569	-0.421452	1	1	0	0		651	1.09194	0.0743785	-1.01756	4.49782e-06	0.000333828	0.999996	2995.55
652	0.908238	0.299896	-0.608342	0.0452231	0.333294	0.954777	3.00035		652	0.948249	0.206725	-0.741524	1	1	0	0		652	1.1807	0.0486569	-1.13204	1	1	0	0		652	0.955511	0.355743	-0.599768	0.00468293	0.349201	0.995317	2.86368
653	4.78989	0.596715	-4.19318	0.414289	4.97725	0.585711	0.200914		653	0.926383	0.0994079	-0.826975	1	1	0	0		653	0.848195	0.159698	-0.688497	1	1	0	0		653	1.18113	0.0801316	-1.101	1.08079e-05	0.000802166	0.999989	1246.63
654	0.935863	0.298667	-0.637195	0.0458343	0.338015	0.954166	2.95845		654	0.993059	0.127433	-0.865626	1	1	0	0		654	0.90958	0.0601609	-0.849419	1	1	0	0		654	0.945306	0.367752	-0.577554	0.00938131	0.702872	0.990619	1.42273
655	0.978267	0.0988639	-0.879403	0.00201122	0.0141809	0.997989	70.5174		655	1.0312	0.108159	-0.923039	1	1	0	0		655	0.99049	0.0543927	-0.936097	1	1	0	0		655	1.01258	0.355689	-0.656896	0.00453744	0.338302	0.995463	2.95594
656	0.787922	0.139003	-0.648919	0.00871696	0.061878	0.991283	16.1608		656	1.11163	0.100759	-1.01087	1	1	0	0		656	1.02274	0.0485443	-0.974193	1	1	0	0		656	1.16119	0.0814797	-1.07971	6.03633e-06	0.000448017	0.999994	2232.06
657	1.24149	0.0985077	-1.14299	0.0019616	0.0138303	0.998038	72.3048		657	0.934399	0.228577	-0.705821	1	1	0	0		657	0.99293	0.0461951	-0.946735	1	1	0	0		657	1.15827	0.080083	-1.07819	1.14377e-05	0.000848913	0.999989	1177.98
658	0.808099	0.308486	-0.499613	0.0544021	0.404836	0.945598	2.47014		658	1.01659	0.127345	-0.889241	1	1	0	0		658	0.773128	0.0415795	-0.731548	1	1	0	0		658	1.12975	0.0673645	-1.06238	8.32021e-07	6.17524e-05	0.999999	16193.7
659	0.834532	0.468927	-0.365604	0.265415	2.54246	0.734585	0.39332		659	0.997255	0.12743	-0.869824	1	1	0	0		659	0.744169	0.0398464	-0.704323	1	1	0	0		659	0.921881	0.0916922	-0.830189	1.14403e-05	0.000849101	0.999989	1177.72
660	0.776305	0.11849	-0.657815	0.00448647	0.0317122	0.995514	31.5336		660	0.986853	0.098442	-0.888411	1	1	0	0		660	0.749446	0.0580748	-0.691372	1	1	0	0		660	1.17315	0.064999	-1.10815	4.2735e-07	3.17178e-05	1	31528
661	1.05678	0.391464	-0.665311	0.12472	1.00267	0.87528	0.997335		661	0.959781	0.130929	-0.828852	1	1	0	0		661	0.835503	0.0543936	-0.781109	1	1	0	0		661	0.788039	0.0673432	-0.720696	7.78558e-07	5.77844e-05	0.999999	17305.7
662	0.963776	0.147689	-0.816087	0.0100707	0.0715858	0.989929	13.9693		662	0.928086	0.218308	-0.709778	1	1	0	0		662	0.964708	0.0405054	-0.924203	1	1	0	0		662	0.789226	0.0766932	-0.712533	4.7042e-06	0.000349146	0.999995	2864.13
663	0.876805	0.476237	-0.400568	0.27885	2.72091	0.72115	0.367524		663	1.18818	0.116444	-1.07173	1	1	0	0		663	0.753719	0.0390052	-0.714713	1	1	0	0		663	1.07985	0.0784023	-1.00145	6.38258e-06	0.000473716	0.999994	2110.97
664	1.11675	0.0998172	-1.01694	0.00235852	0.0166354	0.997641	60.1127		664	0.961452	0.304918	-0.656534	1	1	0	0		664	0.997081	0.0462277	-0.950854	1	1	0	0		664	1.24426	0.265907	-0.978348	0.000159228	0.0118197	0.999841	84.6043
665	0.771768	0.331527	-0.44024	0.075637	0.575786	0.924363	1.73676		665	0.998697	0.108155	-0.890542	1	1	0	0		665	0.922141	0.241443	-0.680698	1	1	0	0		665	1.17898	0.259499	-0.919482	0.000213789	0.0158708	0.999786	63.0089
666	4.56171	0.14246	-4.41925	0.0072322	0.0512616	0.992768	19.5078		666	0.960618	0.353886	-0.606731	1	1	0	0		666	0.810303	0.155101	-0.655202	1	1	0	0		666	0.951687	0.342979	-0.608708	0.000345887	0.0256805	0.999654	38.94
667	0.798001	0.441783	-0.356218	0.212972	1.90415	0.787028	0.525168		667	0.947058	0.100611	-0.846447	1	1	0	0		667	0.999783	0.03649	-0.963293	1	1	0	0		667	1.23266	0.345444	-0.887216	0.000926275	0.0688115	0.999074	14.5324
668	0.785103	0.405369	-0.379733	0.142506	1.16942	0.857494	0.855121		668	0.994226	0.129662	-0.864564	1	1	0	0		668	0.813191	0.0484933	-0.764698	1	1	0	0		668	1.22145	0.351689	-0.869762	0.00256762	0.191059	0.997432	5.23399
669	0.778616	0.158001	-0.620615	0.014345	0.102411	0.985655	9.7646		669	0.935278	0.187033	-0.748245	1	1	0	0		669	0.744004	0.0602659	-0.683738	1	1	0	0		669	0.980116	0.074375	-0.905741	4.55934e-06	0.000338395	0.999995	2955.13
670	2.89504	0.379013	-2.51603	0.094	0.730077	0.906	1.36972		670	0.940517	0.0920132	-0.848504	1	1	0	0		670	0.835356	0.0460025	-0.789354	1	1	0	0		670	1.23693	0.348378	-0.888554	0.00157358	0.116975	0.998426	8.54885
671	0.85716	0.577657	-0.279503	0.477177	6.42235	0.522823	0.155706		671	1.03665	0.104567	-0.932084	1	1	0	0		671	0.813197	0.0496731	-0.763523	1	1	0	0		671	0.732215	0.0801531	-0.652062	9.0567e-06	0.000672192	0.999991	1487.67
672	0.829088	0.123243	-0.705844	0.00579749	0.0410331	0.994203	24.3706		672	0.998689	0.100665	-0.898024	1	1	0	0		672	1.45222	0.172773	-1.27945	1	1	0	0		672	0.715307	2.56352	1.84821	0.970888	2475.25	0.0291118	0.000403999
673	0.789932	0.380121	-0.409811	0.106074	0.834979	0.893926	1.19764		673	1.41288	0.575343	-0.837534	1	1	0	0		673	2.88968	0.0529618	-2.83672	1	1	0	0		673	1.15902	0.250173	-0.90885	8.59901e-05	0.00638271	0.999914	156.673
674	0.913473	0.118474	-0.794999	0.00445227	0.0314694	0.995548	31.7769		674	1.09713	0.100668	-0.996459	1	1	0	0		674	0.736748	0.0461761	-0.690572	1	1	0	0		674	1.00913	0.0699565	-0.939176	2.00602e-06	0.000148886	0.999998	6716.54
675	0.789381	0.148178	-0.641204	0.011253	0.0800851	0.988747	12.4867		675	0.940235	0.0970921	-0.843143	1	1	0	0		675	0.934708	0.0487399	-0.885968	1	1	0	0		675	1.17259	0.0696081	-1.10298	1.75734e-06	0.00013043	0.999998	7666.97
676	0.970352	0.0988595	-0.871492	0.0020127	0.0141913	0.997987	70.4655		676	0.927787	0.104545	-0.823243	1	1	0	0		676	0.936412	0.0398465	-0.896565	1	1	0	0		676	1.18924	0.0917379	-1.0975	1.8612e-05	0.0013814	0.999981	723.902
677	0.882752	0.383945	-0.498807	0.11269	0.893672	0.88731	1.11898		677	1.06267	0.471765	-0.590904	1	1	0	0		677	0.851188	0.0398464	-0.811341	1	1	0	0		677	0.789188	0.064968	-0.72422	4.16059e-07	3.08798e-05	1	32383.7
678	0.854073	0.0990428	-0.75503	0.00202781	0.0142981	0.997972	69.9396		678	1.29854	0.619473	-0.679063	1	1	0	0		678	0.79894	0.0501048	-0.748835	1	1	0	0		678	0.732175	0.07027	-0.661905	1.27855e-06	9.4894e-05	0.999999	10538.1
679	0.826319	0.409131	-0.417188	0.158384	1.32424	0.841616	0.755149		679	1.0967	0.0984723	-0.998231	1	1	0	0		679	0.739662	0.0601909	-0.679471	1	1	0	0		679	0.627173	0.260848	-0.366325	0.000162324	0.0120496	0.999838	82.9905
680	0.776458	0.386919	-0.389539	0.118767	0.948362	0.881233	1.05445		680	0.947057	0.229832	-0.717224	1	1	0	0		680	0.80331	0.0600011	-0.743309	1	1	0	0		680	0.789226	0.0766932	-0.712533	4.7042e-06	0.000349146	0.999995	2864.13
681	0.77685	0.315539	-0.461311	0.0586673	0.438553	0.941333	2.28023		681	0.995708	0.22751	-0.768198	1	1	0	0		681	0.7468	0.0501239	-0.696676	1	1	0	0		681	0.886674	0.0767341	-0.80994	4.91938e-06	0.000365117	0.999995	2738.85
682	0.786586	0.33832	-0.448267	0.0842003	0.646967	0.9158	1.54567		682	0.948335	0.16405	-0.784286	1	1	0	0		682	1.05172	0.0461932	-1.00553	1	1	0	0		682	1.19338	0.265859	-0.927519	0.000276492	0.0205268	0.999724	48.7167
683	1.19886	0.428206	-0.77065	0.186667	1.61499	0.813333	0.6192		683	0.947043	0.127347	-0.819697	1	1	0	0		683	0.753719	0.0390052	-0.714713	1	1	0	0		683	1.23296	0.285718	-0.94724	0.00129939	0.096566	0.998701	10.3556
684	0.77762	0.413045	-0.364575	0.165811	1.39868	0.834189	0.714961		684	0.941068	0.592532	-0.348536	1	1	0	0		684	0.807877	0.0501081	-0.757769	1	1	0	0		684	1.01695	0.0869599	-0.929994	1.85779e-05	0.00137887	0.999981	725.232
685	0.799943	0.451891	-0.348052	0.23808	2.19878	0.76192	0.454797		685	0.993104	0.100658	-0.892446	1	1	0	0		685	1.13246	0.0460797	-1.08638	1	1	0	0		685	1.25017	0.356759	-0.893414	0.00475855	0.354867	0.995241	2.81796
686	0.828744	0.147924	-0.68082	0.0101642	0.0722565	0.989836	13.8396		686	0.999912	0.119701	-0.880211	1	1	0	0		686	1.32173	0.158816	-1.16291	1	1	0	0		686	1.18271	0.0767687	-1.10595	5.1698e-06	0.000383703	0.999995	2606.18
687	0.875878	0.322172	-0.553707	0.0627234	0.470903	0.937277	2.12358		687	0.972877	0.194027	-0.77885	1	1	0	0		687	1.63027	0.044063	-1.5862	1	1	0	0		687	0.992622	0.0767137	-0.915908	4.87015e-06	0.000361462	0.999995	2766.54
688	0.818862	0.120051	-0.698812	0.00521416	0.0368828	0.994786	27.1129		688	1.00969	0.100645	-0.909045	1	1	0	0		688	1.09195	0.0486542	-1.04329	1	1	0	0		688	1.19713	0.397988	-0.799139	0.0199967	1.51443	0.980003	0.660314
689	0.938589	0.289526	-0.649063	0.034591	0.252128	0.965409	3.96624		689	0.932935	0.13114	-0.801795	1	1	0	0		689	0.806756	0.0398464	-0.76691	1	1	0	0		689	1.16778	0.679584	-0.488198	0.143403	12.4251	0.856597	0.0804822
690	0.771235	0.124683	-0.646552	0.00530971	0.0375623	0.99469	26.6224		690	0.926061	0.35612	-0.56994	1	1	0	0		690	0.74389	0.059904	-0.683986	1	1	0	0		690	0.703944	0.363604	-0.34034	0.00492209	0.367123	0.995078	2.72388
691	0.994752	0.0988624	-0.89589	0.00200893	0.0141647	0.997991	70.5981		691	0.997841	0.226683	-0.771159	1	1	0	0		691	0.931682	0.310535	-0.621147	1	1	0	0		691	0.732603	0.279482	-0.453121	0.000448642	0.033313	0.999551	30.0183
692	0.771872	0.160572	-0.6113	0.0152545	0.109004	0.984745	9.17396		692	0.999884	0.0862745	-0.913609	1	1	0	0		692	0.835325	0.0463011	-0.789024	1	1	0	0		692	0.868326	0.0801644	-0.788162	9.77554e-06	0.000725545	0.99999	1378.27
693	0.978267	0.0988639	-0.879403	0.00201122	0.0141809	0.997989	70.5174		693	0.950887	0.116836	-0.834051	1	1	0	0		693	0.760831	0.0404898	-0.720341	1	1	0	0		693	1.12063	0.0672847	-1.05334	2.2106e-06	0.00016407	0.999998	6094.96
694	0.787808	0.0852779	-0.70253	0.00111161	0.00783079	0.998888	127.701		694	0.998901	0.100655	-0.898246	1	1	0	0		694	0.785791	0.0442399	-0.741551	1	1	0	0		694	0.982325	0.0886569	-0.893668	9.821e-06	0.000728919	0.99999	1371.9
695	1.18703	0.300547	-0.886481	0.0452271	0.333325	0.954773	3.00008		695	0.950654	0.587733	-0.36292	1	1	0	0		695	0.734075	0.0601845	-0.67389	1	1	0	0		695	1.0289	0.244449	-0.784452	3.09687e-05	0.00229856	0.999969	435.055
696	1	0.309349	-0.690651	0.124429	1	0.875571	1		696	0.944827	0.0983997	-0.846427	1	1	0	0		696	0.787618	0.0461607	-0.741457	1	1	0	0		696	0.715166	0.359285	-0.35588	0.00304684	0.226826	0.996953	4.40866
697	0.776076	0.31323	-0.462846	0.0560886	0.418131	0.943911	2.39159		697	0.959156	0.104695	-0.854461	1	1	0	0		697	0.757684	0.0398464	-0.717838	1	1	0	0		697	1.02007	0.261306	-0.758767	0.000171983	0.0127667	0.999828	78.3285
698	0.970753	0.100318	-0.870434	0.00242283	0.0170901	0.997577	58.5133		698	1.02814	0.10814	-0.919996	1	1	0	0		698	0.835358	0.0485167	-0.786841	1	1	0	0		698	1.02025	0.076753	-0.943499	5.04599e-06	0.000374514	0.999995	2670.13
699	0.812754	0.375752	-0.437002	0.0987376	0.770904	0.901262	1.29718		699	1.08834	0.104417	-0.983923	1	1	0	0		699	0.921145	0.0487056	-0.872439	1	1	0	0		699	1.07068	0.0767323	-0.993945	4.98024e-06	0.000369634	0.999995	2705.38
700	2.78454	0.462487	-2.32205	0.222684	2.01586	0.777316	0.496067		700	1.05819	0.104378	-0.953809	1	1	0	0		700	0.744054	0.0476499	-0.696404	1	1	0	0		700	1.07806	1.77107	0.69301	0.622818	122.554	0.377182	0.00815965
701	1.13989	0.122431	-1.01746	0.00560362	0.0396532	0.994396	25.2186		701	0.95493	0.229434	-0.725496	1	1	0	0		701	0.744052	0.0466042	-0.697448	1	1	0	0		701	1.25308	0.0825162	-1.17056	7.81506e-06	0.000580036	0.999992	1724.03
702	0.829095	0.104053	-0.725042	0.00284086	0.0200472	0.997159	49.8822		702	1.17563	0.100696	-1.07494	1	1	0	0		702	0.7468	0.0501239	-0.696676	1	1	0	0		702	1.0798	0.0972612	-0.982538	2.07853e-05	0.00154271	0.999979	648.212
703	0.772043	0.290545	-0.481498	0.0357407	0.260819	0.964259	3.83408		703	1.00619	0.0936578	-0.912534	1	1	0	0		703	1.25322	0.0459454	-1.20727	1	1	0	0		703	1.1574	0.392913	-0.764483	0.0177056	1.33779	0.982294	0.747502
704	0.780531	0.539633	-0.240898	0.404537	4.78049	0.595463	0.209183		704	1.01807	0.105227	-0.912841	1	1	0	0		704	0.970075	0.0543926	-0.915682	1	1	0	0		704	1.17099	0.0800686	-1.09092	1.29308e-05	0.000959731	0.999987	1041.96
705	0.782907	0.342824	-0.440083	0.0450247	0.331763	0.954975	3.0142		705	0.955077	0.198507	-0.75657	1	1	0	0		705	0.785081	0.0599047	-0.725176	1	1	0	0		705	0.78926	0.260919	-0.528342	0.000169294	0.0125671	0.999831	79.5731
706	0.784544	0.514894	-0.26965	0.356056	3.89081	0.643944	0.257016		706	0.997302	0.100656	-0.896646	1	1	0	0		706	0.830433	0.0605173	-0.769916	1	1	0	0		706	0.981076	0.41235	-0.568726	0.0262888	2.00382	0.973711	0.499046
707	0.787229	0.288284	-0.498946	0.0360403	0.263086	0.96396	3.80103		707	0.948048	0.130164	-0.817884	1	1	0	0		707	0.744048	0.0455414	-0.698507	1	1	0	0		707	0.916288	0.0680625	-0.848226	9.50944e-07	7.05788e-05	0.999999	14168.6
708	0.792697	0.494261	-0.298436	0.315596	3.2448	0.684404	0.308186		708	0.941386	0.631591	-0.309795	1	1	0	0		708	0.813186	0.0614788	-0.751707	1	1	0	0		708	1.06323	0.245148	-0.818078	3.56187e-05	0.0026437	0.999964	378.257
709	0.800068	0.158351	-0.641716	0.0145243	0.10371	0.985476	9.64229		709	0.953149	0.213882	-0.739268	1	1	0	0		709	0.880171	0.0418076	-0.838363	1	1	0	0		709	1.11451	0.0902849	-1.02423	1.50558e-05	0.00111745	0.999985	894.892
710	1.15295	0.0988671	-1.05409	0.00198741	0.0140127	0.998013	71.3639		710	0.926379	0.195481	-0.730898	1	1	0	0		710	1.38588	0.0397949	-1.34608	1	1	0	0		710	1.04353	0.0649938	-0.978537	4.2602e-07	3.16191e-05	1	31626.5
711	0.835978	0.682657	-0.153321	0.682576	15.1314	0.317424	0.0660876		711	1.02475	0.19804	-0.826706	1	1	0	0		711	0.851778	0.0417636	-0.810014	1	1	0	0		711	1.20251	0.0972578	-1.10526	1.99589e-05	0.00148137	0.99998	675.051
712	0.931334	0.26249	-0.668844	0.0191808	0.137609	0.980819	7.26696		712	0.998218	0.127385	-0.870833	1	1	0	0		712	1.51318	0.0498091	-1.46337	1	1	0	0		712	1.02025	0.076753	-0.943499	5.04599e-06	0.000374514	0.999995	2670.13
713	1.22952	0.299008	-0.930508	0.045508	0.335494	0.954492	2.98068		713	0.946991	0.29865	-0.64834	1	1	0	0		713	0.846774	0.0604257	-0.786349	1	1	0	0		713	0.88648	0.259249	-0.627231	0.000136496	0.0101321	0.999864	98.6962
714	1.13827	0.122442	-1.01582	0.00560683	0.039676	0.994393	25.2041		714	0.951789	0.218338	-0.733451	1	1	0	0		714	0.94063	0.171959	-0.768671	1	1	0	0		714	1.12348	0.266071	-0.857407	0.000325771	0.0241865	0.999674	41.3453
715	1.57879	0.289722	-1.28907	0.0333067	0.242444	0.966693	4.12466		715	0.95057	0.0970922	-0.853478	1	1	0	0		715	0.802763	0.0488971	-0.753866	1	1	0	0		715	1.15991	0.36161	-0.798297	0.00407564	0.30373	0.995924	3.29239
716	0.78879	0.311137	-0.477653	0.0537969	0.400076	0.946203	2.49953		716	0.926374	0.0970921	-0.829282	1	1	0	0		716	1.13265	0.0543909	-1.07826	1	1	0	0		716	1.12817	0.384621	-0.743544	0.0154512	1.16478	0.984549	0.85853
717	0.786586	0.758606	-0.0279798	0.83388	35.3224	0.16612	0.0283107		717	1.06461	0.229632	-0.834975	1	1	0	0		717	0.759653	0.060144	-0.699509	1	1	0	0		717	1.13672	0.0767417	-1.05998	5.02427e-06	0.000372901	0.999995	2681.68
718	1.02634	0.442118	-0.584218	0.210842	1.88002	0.789158	0.531909		718	0.960455	0.0970727	-0.863382	1	1	0	0		718	0.919238	0.046977	-0.872261	1	1	0	0		718	1.00554	0.353851	-0.65169	0.00397776	0.296407	0.996022	3.37374
719	0.780965	0.303108	-0.477856	0.0467745	0.345289	0.953226	2.89613		719	1.04741	0.127451	-0.919957	1	1	0	0		719	0.858691	0.0448445	-0.813847	1	1	0	0		719	1.16893	0.277352	-0.891583	0.000559371	0.0415396	0.999441	24.0734
720	1.43612	0.359663	-1.07646	0.091267	0.706719	0.908733	1.41499		720	1	0.221818	-0.778182	1	1	0	0		720	0.794938	0.0461607	-0.748777	1	1	0	0		720	1.16182	0.0673665	-1.09445	8.35367e-07	6.20007e-05	0.999999	16128.8
721	1.07859	0.36144	-0.717154	0.0730457	0.554505	0.926954	1.80341		721	1	0.221818	-0.778182	1	1	0	0		721	0.796551	0.0398464	-0.756705	1	1	0	0		721	1.16356	0.254312	-0.909248	9.14276e-05	0.00678634	0.999909	147.355
722	0.901	0.566782	-0.334219	0.454014	5.85137	0.545986	0.1709		722	1	0.221818	-0.778182	1	1	0	0		722	0.926815	0.0402786	-0.886537	1	1	0	0		722	0.986447	0.0700463	-0.9164	1.28942e-06	9.57003e-05	0.999999	10449.3
723	1.18924	0.384991	-0.804249	0.112052	0.887975	0.887948	1.12616											723	0.783169	0.0405115	-0.742657	1	1	0	0		723	1.18192	0.0897198	-1.0922	9.64165e-06	0.000715607	0.99999	1397.42
724	0.786378	0.44386	-0.342518	0.217342	1.95408	0.782658	0.511751											724	1.55945	0.125128	-1.43432	1	1	0	0		724	0.789188	0.064968	-0.72422	4.16059e-07	3.08798e-05	1	32383.7
725	0.809153	0.149279	-0.659874	0.0127005	0.0905189	0.9873	11.0474											725	3.32902	0.0404844	-3.28853	1	1	0	0		725	1.15249	0.268146	-0.884343	0.000196167	0.0145623	0.999804	68.6704
726	1.31819	0.635717	-0.682477	0.575578	9.54278	0.424422	0.104791											726	0.755857	0.152526	-0.603331	1	1	0	0		726	1.2152	0.0972796	-1.11792	1.99602e-05	0.00148147	0.99998	675.006
727	0.798135	0.293106	-0.505029	0.0387271	0.28349	0.961273	3.52747											727	0.740635	0.233468	-0.507167	1	1	0	0		727	0.742958	0.282505	-0.460453	0.000617598	0.0458663	0.999382	21.8025
728	0.776563	0.13899	-0.637573	0.00872054	0.0619037	0.991279	16.1541											728	1.09742	0.574694	-0.522729	1	1	0	0		728	0.953937	0.270665	-0.683272	0.000223001	0.0165548	0.999777	60.4056
729	1.05718	0.098892	-0.958289	0.00200106	0.0141091	0.997999	70.8763																				729	0.686499	0.0970942	-0.589405	1.45463e-05	0.00107963	0.999985	926.24
730	0.963017	0.409892	-0.553125	0.158304	1.32344	0.841696	0.755606																				730	0.732994	0.350505	-0.382489	0.00233605	0.173787	0.997664	5.75418
731	0.854073	0.0990428	-0.75503	0.00202781	0.0142981	0.997972	69.9396																				731	1.13352	0.223546	-0.909975	7.71553e-06	0.000572648	0.999992	1746.27
732	0.792783	0.342552	-0.450231	0.0449668	0.331316	0.955033	3.01827																				732	1.13277	1.22856	0.0957932	0.38453	46.3706	0.61547	0.0215654
733	1.0568	0.354362	-0.70244	0.0617125	0.462814	0.938287	2.16069																				733	0.858806	0.0971911	-0.761615	2.07873e-05	0.00154286	0.999979	648.147
734	0.912465	0.388238	-0.524227	0.118817	0.948814	0.881183	1.05395																				734	0.991136	0.278719	-0.712417	0.000413349	0.0306913	0.999587	32.5825
735	0.866127	0.276311	-0.589816	0.0295311	0.214125	0.970469	4.67017																				735	1.2402	0.0972848	-1.14292	1.81603e-05	0.00134788	0.999982	741.906
736	0.776028	0.146819	-0.629208	0.0121183	0.0863191	0.987882	11.5849																				736	0.892012	0.0767157	-0.815296	4.83288e-06	0.000358696	0.999995	2787.87
737	0.876042	0.138645	-0.737397	0.00922532	0.0655202	0.990775	15.2625																				737	1.04438	0.361582	-0.682797	0.00416355	0.310309	0.995836	3.22259
738	1.01683	0.408356	-0.608475	0.154069	1.28159	0.845931	0.780283																				738	0.946484	0.0709264	-0.875558	9.67802e-07	7.183e-05	0.999999	13921.8
739	1.63371	0.313966	-1.31975	0.0573844	0.42838	0.942616	2.33438																				739	1.126	0.150925	-0.975074	0.00236677	0.176078	0.997633	5.67932
740	0.943091	0.47472	-0.46837	0.274743	2.66566	0.725257	0.375141																				740	1.10324	0.102116	-1.00113	4.36284e-05	0.00323823	0.999956	308.811
741	0.77375	0.424208	-0.349542	0.179222	1.53651	0.820778	0.650825																				741	0.958663	0.28863	-0.670034	0.000542204	0.040264	0.999458	24.8361
742	0.941267	0.412178	-0.529089	0.162818	1.36853	0.837182	0.730713																				742	1.2434	0.0972777	-1.14612	1.84462e-05	0.0013691	0.999982	730.409
743	0.804909	0.28892	-0.515989	0.0359634	0.262504	0.964037	3.80946																				743	1.20251	0.0972578	-1.10526	1.99589e-05	0.00148137	0.99998	675.051
744	0.805038	0.306263	-0.498775	0.0526266	0.390889	0.947373	2.55827																				744	0.955113	0.0971711	-0.857942	1.55414e-05	0.00115349	0.999984	866.933
745	1.13989	0.122431	-1.01746	0.00560362	0.0396532	0.994396	25.2186																				745	0.858806	0.0971911	-0.761615	2.07873e-05	0.00154286	0.999979	648.147
746	0.776646	0.118449	-0.658197	0.00453195	0.0320352	0.995468	31.2157																				746	1.25954	0.259963	-0.99958	0.00070045	0.0520236	0.9993	19.222
747	0.809795	0.13902	-0.670775	0.00870766	0.0618115	0.991292	16.1782																				747	0.689236	0.276875	-0.412362	0.000198557	0.0147398	0.999801	67.8436
748	1.17317	0.0976458	-1.07552	0.00188811	0.0133112	0.998112	75.1245																				748	1.15762	0.0972383	-1.06038	1.90991e-05	0.00141756	0.999981	705.438
749	1.05854	0.402096	-0.656439	0.134163	1.09035	0.865837	0.917141																				749	0.902152	0.354533	-0.547619	0.00313414	0.233346	0.996866	4.28548
750	0.854073	0.0990428	-0.75503	0.00202781	0.0142981	0.997972	69.9396																				750	1.16422	0.097216	-1.067	1.64179e-05	0.00121855	0.999984	820.647
751	0.77986	0.0894061	-0.690454	0.00139513	0.00983083	0.998605	101.721																				751	1.04345	0.261014	-0.782432	0.000178939	0.0132832	0.999821	75.2831
752	0.943226	0.269974	-0.673253	0.0255002	0.184132	0.9745	5.43087																				752	1.03662	0.342873	-0.693742	0.000494128	0.0366921	0.999506	27.2538
753	1.13683	0.450122	-0.686712	0.227618	2.07369	0.772382	0.482232																				753	0.789226	0.0766932	-0.712533	4.7042e-06	0.000349146	0.999995	2864.13
754	0.866747	0.359952	-0.506795	0.071247	0.539803	0.928753	1.85253																				754	1.00696	0.0795023	-0.927461	5.44978e-06	0.000404483	0.999995	2472.29
755	0.7754	0.409895	-0.365504	0.15951	1.33544	0.84049	0.748818																				755	1.20111	0.0857019	-1.11541	6.80089e-06	0.000504763	0.999993	1981.13
756	0.842082	0.412014	-0.430068	0.154928	1.29005	0.845072	0.775167																				756	0.690732	0.0673367	-0.623395	7.6577e-07	5.68352e-05	0.999999	17594.7
757	0.781042	0.391784	-0.389258	0.126727	1.02115	0.873273	0.97929																				757	1.12973	0.0801459	-1.04958	9.8872e-06	0.000733832	0.99999	1362.71
758	0.897902	0.472369	-0.425533	0.270949	2.61517	0.729051	0.382385																				758	0.789226	0.0766932	-0.712533	4.7042e-06	0.000349146	0.999995	2864.13
759	1.74616	0.421453	-1.32471	0.169834	1.43956	0.830166	0.694657																				759	1.08646	0.0727758	-1.01368	2.83754e-06	0.000210601	0.999997	4748.3
760	0.801959	0.385112	-0.416847	0.116213	0.925284	0.883787	1.08075																				760	1.22285	0.0743946	-1.14845	1.74297e-06	0.000129363	0.999998	7730.18
761	1.58325	0.594357	-0.988895	0.486229	6.65949	0.513771	0.150162																				761	0.789188	0.064968	-0.72422	4.16059e-07	3.08798e-05	1	32383.7
762	0.784984	0.467441	-0.317543	0.263265	2.5145	0.736735	0.397693																				762	1.14143	0.0822737	-1.05915	7.38863e-06	0.000548386	0.999993	1823.53
763	0.80215	0.427043	-0.375107	0.184326	1.59015	0.815674	0.62887																				763	1.21859	0.0784244	-1.14016	6.55984e-06	0.000486872	0.999993	2053.93
764	1.17569	0.279905	-0.895781	0.0313552	0.227779	0.968645	4.39021																				764	1.1672	0.0743769	-1.09282	4.44558e-06	0.000329951	0.999996	3030.75
765	0.803254	0.348974	-0.45428	0.0542716	0.403808	0.945728	2.47642																				765	1.17718	0.0801115	-1.09706	1.11728e-05	0.000829247	0.999989	1205.91
766	0.972212	0.349219	-0.622993	0.0543481	0.40441	0.945652	2.47274																				766	0.840117	0.293897	-0.54622	0.000264598	0.0196435	0.999735	50.9073
767	0.884198	0.494293	-0.389905	0.313823	3.21824	0.686177	0.310729																				767	1.04005	0.363997	-0.676057	0.00512312	0.382194	0.994877	2.61647
768	1.31713	0.363876	-0.953251	0.0757861	0.577014	0.924214	1.73306																				768	0.886674	0.0767341	-0.80994	4.91938e-06	0.000365117	0.999995	2738.85
769	0.818862	0.120051	-0.698812	0.00521416	0.0368828	0.994786	27.1129																				769	1.17521	0.0801324	-1.09507	1.08198e-05	0.000803051	0.999989	1245.25
770	0.771066	0.539733	-0.231334	0.404536	4.78048	0.595464	0.209184																				770	0.692989	0.343354	-0.349635	0.000631351	0.0468883	0.999369	21.3273
771	1.04462	0.14025	-0.904372	0.00889117	0.0631258	0.991109	15.8414																				771	0.988102	0.0806758	-0.907426	4.42756e-06	0.000328614	0.999996	3043.09
772	0.820385	0.3822	-0.438185	0.1096	0.866151	0.8904	1.15453																				772	1.15318	0.510828	-0.642353	0.0692817	5.52484	0.930718	0.181001
773	0.81775	0.0893509	-0.728399	0.00139729	0.00984606	0.998603	101.563																				773	1.01398	0.0795007	-0.934483	5.39177e-06	0.000400178	0.999995	2498.89
774	0.854073	0.0990428	-0.75503	0.00202781	0.0142981	0.997972	69.9396																				774	0.698248	0.256677	-0.441572	9.50944e-05	0.00705855	0.999905	141.672
775	0.773307	0.139005	-0.634302	0.00872257	0.0619182	0.991277	16.1503																				775	0.858806	0.0971911	-0.761615	2.07873e-05	0.00154286	0.999979	648.147
776	0.854073	0.0990428	-0.75503	0.00202781	0.0142981	0.997972	69.9396																				776	0.732123	0.0795245	-0.652599	5.58889e-06	0.000414808	0.999994	2410.75
777	0.800285	0.4266	-0.373686	0.191139	1.66281	0.808861	0.60139																				777	1.13694	0.259739	-0.877196	0.000155152	0.0115171	0.999845	86.8272
778	1.10492	0.120678	-0.98424	0.00525686	0.0371865	0.994743	26.8915																				778	0.690691	0.0743767	-0.616314	4.35313e-06	0.00032309	0.999996	3095.12
779	1.05718	0.098892	-0.958289	0.00200106	0.0141091	0.997999	70.8763																				779	1.17201	0.0801122	-1.0919	1.13215e-05	0.000840287	0.999989	1190.07
780	0.825632	0.384998	-0.440635	0.114732	0.911968	0.885268	1.09653																				780	1.15779	0.0784151	-1.07937	6.2448e-06	0.00046349	0.999994	2157.54
781	0.81275	0.427215	-0.385535	0.184554	1.59257	0.815446	0.627917																				781	0.577157	0.0689671	-0.50819	1.78979e-06	0.000132838	0.999998	7527.98
782	1.23158	0.384823	-0.84676	0.111647	0.884362	0.888353	1.13076																				782	0.858854	0.0783325	-0.780522	5.88004e-06	0.000436417	0.999994	2291.39
783	0.941621	0.121324	-0.820297	0.00541495	0.0383109	0.994585	26.1023																				783	1.15321	0.0743774	-1.07883	4.37593e-06	0.000324782	0.999996	3078.99
784	0.829095	0.104053	-0.725042	0.00284086	0.0200472	0.997159	49.8822																				784	1.02024	0.0712817	-0.94896	2.28457e-06	0.00016956	0.999998	5897.61
785	0.78601	0.287673	-0.498336	0.0355772	0.259581	0.964423	3.85236																				785	0.955166	0.0727473	-0.882418	2.6019e-06	0.000193112	0.999997	5178.33
786	0.798903	0.158358	-0.640545	0.0145271	0.10373	0.985473	9.64044																				786	0.554787	0.0718734	-0.482914	7.93662e-07	5.89054e-05	0.999999	16976.4
787	0.895207	0.570187	-0.32502	0.460842	6.01458	0.539158	0.166263																				787	0.858854	0.0783325	-0.780522	5.88004e-06	0.000436417	0.999994	2291.39
788	4.21335	0.314837	-3.89851	0.0493474	0.365268	0.950653	2.73772																				788	0.858854	0.0783325	-0.780522	5.88004e-06	0.000436417	0.999994	2291.39
789	0.923127	0.118442	-0.804685	0.00448786	0.0317221	0.995512	31.5237																				789	1.18259	0.0743744	-1.10822	4.50039e-06	0.000334019	0.999995	2993.85
790	0.839023	0.305264	-0.533759	0.0525981	0.390665	0.947402	2.55974																				790	0.789198	0.0654348	-0.723763	7.04998e-07	5.23247e-05	0.999999	19111.4
791	0.776941	0.308765	-0.468176	0.0515415	0.382391	0.948458	2.61512																				791	0.700867	0.0883646	-0.612502	1.11098e-05	0.000824572	0.999989	1212.75
792	0.783878	0.354684	-0.429194	0.0617767	0.463327	0.938223	2.1583																				792	1.2472	0.364837	-0.882366	0.00831345	0.622194	0.991687	1.60722
793	0.887781	0.0971946	-0.790586	0.00187276	0.0132028	0.998127	75.7417																				793	0.881182	0.242482	-0.6387	3.75952e-05	0.00279041	0.999962	358.371
794	1.19857	0.608982	-0.589588	0.526434	7.82226	0.473566	0.12784																				794	1.01034	0.0743756	-0.935965	4.52431e-06	0.000335794	0.999995	2978.01
795	1.11869	0.402365	-0.716327	0.133713	1.08613	0.866287	0.920701																				795	1.03692	0.0857021	-0.951219	6.78293e-06	0.00050343	0.999993	1986.37
796	1.6455	0.14272	-1.50278	0.00922545	0.0655212	0.990775	15.2622																				796	1.0917	0.263448	-0.828253	0.000205578	0.0152611	0.999794	65.5263
797	0.776324	0.275341	-0.500984	0.0286452	0.207512	0.971355	4.819																				797	0.999904	0.0470352	-0.952868	3.37177e-08	2.50252e-06	1	399597
798	0.780089	0.13901	-0.641079	0.00872121	0.0619085	0.991279	16.1529																				798	0.982302	0.243976	-0.738326	6.30531e-05	0.00468007	0.999937	213.672
799	0.771884	0.325359	-0.446525	0.0731152	0.555074	0.926885	1.80156																				799	0.927875	0.0795398	-0.848336	3.96393e-06	0.000294203	0.999996	3399.02
800	5.61049	0.126755	-5.48373	0.00489009	0.0345792	0.99511	28.9191																				800	0.858854	0.0783325	-0.780522	5.88004e-06	0.000436417	0.999994	2291.39
801	0.801427	0.118447	-0.68298	0.0045245	0.0319823	0.995475	31.2673																				801	1.25315	0.0801341	-1.17302	1.05843e-05	0.00078557	0.999989	1272.96
802	0.787304	0.243143	-0.544161	0.0137623	0.0981928	0.986238	10.184																				802	0.644354	0.0919077	-0.552446	1.08119e-05	0.000802461	0.999989	1246.17
803	0.787559	0.309276	-0.478283	0.0530531	0.394234	0.946947	2.53656																				803	1.16466	0.0650028	-1.09966	4.29005e-07	3.18406e-05	1	31406.4
804	0.824746	0.348287	-0.47646	0.0539824	0.401534	0.946018	2.49045																				804	0.98317	0.0801345	-0.903036	1.09306e-05	0.000811272	0.999989	1232.63
805	0.817825	0.359202	-0.458624	0.0866665	0.667715	0.913334	1.49765																				805	1.03935	0.357311	-0.682037	0.00416124	0.310136	0.995839	3.22439
806	0.776366	0.0852767	-0.691089	0.00111227	0.00783545	0.998888	127.625																				806	1.15248	0.26359	-0.888891	0.000220126	0.0163413	0.99978	61.1948
807	0.988491	0.120674	-0.867817	0.00531387	0.0375919	0.994686	26.6015																				807	1.2281	0.0726942	-1.15541	1.30812e-06	9.70882e-05	0.999999	10299.9
808	0.801862	0.118449	-0.683412	0.00452265	0.0319691	0.995477	31.2802																				808	1.18704	0.26304	-0.923995	0.000206979	0.0153651	0.999793	65.0825
809	6.42258	0.476093	-5.94649	0.18477	1.59485	0.81523	0.627017																				809	1.10944	1.96496	0.85552	0.707977	179.937	0.292023	0.00555749
810	0.910322	0.439104	-0.471218	0.2065	1.83123	0.7935	0.546081																				810	0.829489	0.261018	-0.568471	0.000166834	0.0123844	0.999833	80.7468
811	0.806484	0.67094	-0.135544	0.660909	13.715	0.339091	0.072913																				811	0.789255	0.260591	-0.528664	0.000151847	0.0112718	0.999848	88.7173
812	0.796427	0.482427	-0.314	0.292457	2.90856	0.707543	0.343813																				812	1.22878	1.21824	-0.0105357	0.379989	45.4873	0.620011	0.0219842
813	0.859104	0.61025	-0.248854	0.540319	8.27108	0.459681	0.120903																				813	1.2532	0.344682	-0.908515	0.00100295	0.0745133	0.998997	13.4204
814	0.969228	0.2933	-0.675928	0.0399814	0.293054	0.960019	3.41234																				814	0.999904	0.0470352	-0.952868	3.37177e-08	2.50252e-06	1	399597
815	0.777652	0.297998	-0.479655	0.0451528	0.332752	0.954847	3.00524																				815	0.831965	0.251707	-0.580258	7.5971e-05	0.00563897	0.999924	177.337
816	0.771944	0.390613	-0.381331	0.125494	1.00979	0.874506	0.990307																				816	0.949543	0.267529	-0.682015	0.000283941	0.02108	0.999716	47.4383
817	0.789057	0.316808	-0.472249	0.059554	0.445601	0.940446	2.24416																				817	1.21011	0.343387	-0.866725	0.000618407	0.0459264	0.999382	21.774
818	0.960056	0.123057	-0.836999	0.00575661	0.0407421	0.994243	24.5446																				818	0.686672	0.27703	-0.409643	0.000447078	0.0331968	0.999553	30.1233
819	0.787922	0.139003	-0.648919	0.00871696	0.061878	0.991283	16.1608																				819	0.984062	0.249171	-0.734891	7.30508e-05	0.0054222	0.999927	184.427
820	0.777652	0.106849	-0.670803	0.00339807	0.0239928	0.996602	41.6793																				820	0.940304	0.350714	-0.58959	0.0025007	0.186066	0.997499	5.37443
821	0.854073	0.0990428	-0.75503	0.00202781	0.0142981	0.997972	69.9396																				821	0.699282	0.386088	-0.313194	0.014753	1.11136	0.985247	0.899798
822	0.790825	0.155025	-0.6358	0.0133744	0.0953877	0.986626	10.4835																				822	0.789206	0.0712333	-0.717973	2.1597e-06	0.000160293	0.999998	6238.59
823	0.788757	0.258126	-0.530632	0.0169057	0.121006	0.983094	8.26403																				823	0.732123	0.0795245	-0.652599	5.58889e-06	0.000414808	0.999994	2410.75
824	0.785809	0.0852777	-0.700531	0.00111178	0.00783197	0.998888	127.682																				824	1.10533	0.349645	-0.755682	0.00230699	0.17162	0.997693	5.82684
825	0.813372	0.401767	-0.411605	0.145207	1.19535	0.854793	0.836573																				825	0.918353	0.0909142	-0.827438	1.02818e-05	0.000763121	0.99999	1310.41
826	1.08068	0.377852	-0.702824	0.100568	0.78679	0.899432	1.27099																				826	1.24288	0.272987	-0.969888	0.000261124	0.0193856	0.999739	51.5847
827	0.907924	0.117378	-0.790546	0.00475665	0.0336311	0.995243	29.7344																				827	0.722839	0.0689738	-0.653865	1.79579e-06	0.000133283	0.999998	7502.84
828	0.820282	0.312166	-0.508116	0.0603168	0.451675	0.939683	2.21398																				828	0.991809	0.0884819	-0.903327	1.76982e-05	0.00131358	0.999982	761.278
829	1.14321	0.48297	-0.66024	0.287167	2.83475	0.712833	0.352765																				829	1.14584	0.365032	-0.780806	0.00553089	0.412784	0.994469	2.42257
830	0.808452	0.274773	-0.533679	0.0284576	0.206113	0.971542	4.8517																				830	1.04354	0.0712714	-0.97227	2.26757e-06	0.000168299	0.999998	5941.81
831	1.07137	0.44661	-0.624763	0.218761	1.9704	0.781239	0.50751																				831	0.855485	0.26352	-0.591965	0.000193714	0.0143802	0.999806	69.5402
832	1.11669	0.286479	-0.830208	0.0347182	0.253088	0.965282	3.95119																				832	0.686541	0.07828	-0.608261	5.20044e-06	0.000385977	0.999995	2590.83
833	0.821479	0.27162	-0.549859	0.0268433	0.194098	0.973157	5.15203																				833	0.789226	0.0766932	-0.712533	4.7042e-06	0.000349146	0.999995	2864.13
834	1.25932	0.40389	-0.85543	0.145574	1.19888	0.854426	0.834109																				834	1.0298	0.0767236	-0.953073	4.92777e-06	0.00036574	0.999995	2734.19
835	0.77202	0.287192	-0.484828	0.0360592	0.26323	0.963941	3.79897																				835	1.07829	0.0972091	-0.981077	1.82676e-05	0.00135584	0.999982	737.552
836	1.05109	0.369614	-0.681476	0.0861278	0.663173	0.913872	1.5079																				836	1.0038	0.370513	-0.633288	0.00794533	0.594423	0.992055	1.6823
837	0.836942	0.139035	-0.697908	0.0086932	0.0617079	0.991307	16.2054																				837	1.16014	0.276672	-0.883468	0.000584016	0.0433708	0.999416	23.057
838	0.862373	0.408125	-0.454248	0.156502	1.30558	0.843498	0.765943																				838	1.19515	0.0670263	-1.12812	2.32759e-06	0.000172753	0.999998	5788.61
839	0.776602	0.331373	-0.44523	0.0756808	0.576146	0.924319	1.73567																				839	1.16693	0.081259	-1.08567	5.96103e-06	0.000442428	0.999994	2260.26
840	1.05718	0.098892	-0.958289	0.00200106	0.0141091	0.997999	70.8763																				840	0.890445	0.361116	-0.529329	0.00385129	0.286947	0.996149	3.48497
841	0.778052	0.149711	-0.628342	0.0117733	0.0838321	0.988227	11.9286																				841	1.17913	0.301843	-0.87729	0.00106679	0.0792615	0.998933	12.6165
842	0.856841	0.258019	-0.598822	0.0168519	0.120614	0.983148	8.2909																				842	0.677808	0.289165	-0.388643	0.000520061	0.0386188	0.99948	25.8941
843	1.03614	0.291997	-0.744147	0.0388378	0.284333	0.961162	3.517																				843	0.951761	0.0727814	-0.87898	2.69398e-06	0.000199947	0.999997	5001.33
844	1.70224	0.275567	-1.42668	0.0277057	0.200512	0.972294	4.98722																				844	0.858838	0.0727322	-0.786106	2.70066e-06	0.000200443	0.999997	4988.95
845	0.822116	0.285053	-0.537063	0.0320665	0.233117	0.967934	4.28969																				845	1.20587	0.35969	-0.846176	0.00615159	0.459395	0.993848	2.17678
846	0.802267	0.620162	-0.182105	0.561506	9.01073	0.438494	0.110979																				846	1.24822	0.0902512	-1.15796	1.26745e-05	0.000940708	0.999987	1063.03
847	0.803787	0.500241	-0.303546	0.327071	3.42013	0.672929	0.292387																				847	1.07689	0.0712707	-1.00562	2.27255e-06	0.000168668	0.999998	5928.81
848	0.790396	0.238195	-0.5522	0.0116161	0.0826995	0.988384	12.092																				848	0.858838	0.0727322	-0.786106	2.70066e-06	0.000200443	0.999997	4988.95
849	0.77855	0.280972	-0.497579	0.0312496	0.226987	0.96875	4.40553																				849	0.627114	0.0654117	-0.561702	6.86094e-07	5.09217e-05	0.999999	19638
850	1.11682	0.496325	-0.620498	0.312348	3.19624	0.687652	0.312868																				850	1.16518	0.067002	-1.09817	1.80376e-06	0.000133875	0.999998	7469.68
851	0.776979	0.299024	-0.477954	0.0466995	0.344708	0.953301	2.90101																				851	1.20576	0.0910473	-1.11471	1.40412e-05	0.00104215	0.999986	959.556
852	0.832769	0.350434	-0.482334	0.0846107	0.650413	0.915389	1.53749																				852	1.07985	0.0784023	-1.00145	6.38258e-06	0.000473716	0.999994	2110.97
853	0.808044	0.409319	-0.398725	0.158952	1.32988	0.841048	0.751946																				853	0.986964	0.258867	-0.728097	0.000188592	0.0139999	0.999811	71.4292
854	1.06696	0.126737	-0.940221	0.00682291	0.0483406	0.993177	20.6865																				854	1.12219	0.0806859	-1.04151	4.47917e-06	0.000332444	0.999996	3008.02
855	0.803201	0.562192	-0.241009	0.448104	5.71334	0.551896	0.175029																				855	1.06054	1.51988	0.45934	0.512481	78.0198	0.487519	0.0128173
856	1	0.309349	-0.690651	0.124429	1	0.875571	1																				856	1.24496	0.0915165	-1.15345	1.68278e-05	0.00124897	0.999983	800.659
857	0.902589	0.446506	-0.456082	0.249839	2.34355	0.750161	0.426703																				857	0.644354	0.0919077	-0.552446	1.08119e-05	0.000802461	0.999989	1246.17
858	1.49959	0.493036	-1.00655	0.321565	3.33525	0.678435	0.299827																				858	1.15568	0.0649928	-1.09069	4.24774e-07	3.15266e-05	1	31719.2
859	0.991418	0.447036	-0.544383	0.249402	2.3381	0.750598	0.427698																				859	1.16179	0.0767654	-1.08502	5.15466e-06	0.000382579	0.999995	2613.84
860	1.28716	0.301738	-0.985424	0.0465236	0.343346	0.953476	2.91251																				860	1.1618	0.0795401	-1.08226	3.97474e-06	0.000295005	0.999996	3389.78
861	0.851442	0.36958	-0.481861	0.087093	0.671314	0.912907	1.48962																				861	1.11952	0.0712863	-1.04823	2.3002e-06	0.000170721	0.999998	5857.52
862	0.827	0.333444	-0.493555	0.0792144	0.605361	0.920786	1.65191																				862	1.08961	0.0783917	-1.01122	6.31982e-06	0.000469058	0.999994	2131.93
863	0.771725	0.434833	-0.336892	0.206199	1.82787	0.793801	0.547085																				863	1.05746	0.249763	-0.807694	6.8344e-05	0.00507281	0.999932	197.129
864	1.13084	0.239171	-0.891674	0.0115944	0.0825432	0.988406	12.1149																				864	0.732068	0.0911584	-0.640909	1.93025e-05	0.00143265	0.999981	698.005
865	0.809351	0.126753	-0.682597	0.00692243	0.0490506	0.993078	20.3871																				865	1.1419	0.0649981	-1.07691	4.25876e-07	3.16084e-05	1	31637.2
866	0.884378	0.282055	-0.602323	0.0316134	0.229716	0.968387	4.3532																				866	0.686541	0.07828	-0.608261	5.20044e-06	0.000385977	0.999995	2590.83
867	0.773264	0.336495	-0.43677	0.0380898	0.27864	0.96191	3.58886																				867	0.892012	0.0767157	-0.815296	4.83288e-06	0.000358696	0.999995	2787.87
868	0.80112	0.106843	-0.694277	0.00339234	0.0239521	0.996608	41.7499																				868	1.00966	0.0924398	-0.917222	1.62872e-05	0.00120885	0.999984	827.23
869	0.776366	0.0852767	-0.691089	0.00111227	0.00783545	0.998888	127.625																				869	1.17612	0.0685297	-1.10759	2.1855e-06	0.000162207	0.999998	6164.96
870	1.13685	0.494242	-0.642613	0.308276	3.136	0.691724	0.318877																				870	1.16179	0.0767654	-1.08502	5.15466e-06	0.000382579	0.999995	2613.84
871	1.1967	0.0985182	-1.09818	0.00196792	0.013875	0.998032	72.0721																				871	1.07068	0.0767323	-0.993945	4.98024e-06	0.000369634	0.999995	2705.38
872	1.39574	0.296209	-1.09953	0.0417026	0.306219	0.958297	3.26564																				872	0.948792	0.263771	-0.68502	0.000197171	0.0146368	0.999803	68.3208
873	0.79783	0.461561	-0.33627	0.251464	2.36391	0.748536	0.423027																				873	1.19424	0.0784224	-1.11582	6.51178e-06	0.000483305	0.999993	2069.09
874	0.789728	0.245832	-0.543897	0.0138264	0.0986564	0.986174	10.1362																				874	0.67467	0.278376	-0.396294	0.000382845	0.0284255	0.999617	35.1797
875	0.960056	0.123057	-0.836999	0.00575661	0.0407421	0.994243	24.5446																				875	0.967511	0.0885724	-0.878939	1.09903e-05	0.000815704	0.999989	1225.94
876	0.776551	0.293481	-0.48307	0.0378883	0.277107	0.962112	3.60871																				876	1.22033	0.446666	-0.77366	0.041313	3.19837	0.958687	0.312659
877	0.776643	0.58221	-0.194433	0.487823	6.70212	0.512177	0.149207																				877	0.983172	0.262085	-0.721087	0.000277267	0.0205843	0.999723	48.5806
878	0.828744	0.147924	-0.68082	0.0101642	0.0722565	0.989836	13.8396																				878	1.15332	0.382474	-0.770851	0.0147853	1.11383	0.985215	0.897803
879	0.966821	0.378664	-0.588157	0.102426	0.802987	0.897574	1.24535																				879	0.686485	0.255721	-0.430764	9.42613e-05	0.0069967	0.999906	142.924
880	1.54223	0.525407	-1.01682	0.365455	4.05266	0.634545	0.246752																				880	0.85879	0.255292	-0.603498	9.6853e-05	0.0071891	0.999903	139.1
881	0.883284	0.397547	-0.485737	0.172631	1.46822	0.827369	0.681099																				881	0.992895	0.283421	-0.709474	0.00111123	0.0825671	0.998889	12.1114
882	0.807769	0.533532	-0.274238	0.391443	4.52624	0.608557	0.220934																				882	0.82417	0.412325	-0.411845	0.0262469	2.00055	0.973753	0.499863
883	0.957941	0.457962	-0.499979	0.242037	2.247	0.757963	0.445038																				883	1.19804	0.347625	-0.850411	0.00157611	0.117163	0.998424	8.53512
884	0.867135	0.350802	-0.516333	0.0568668	0.424283	0.943133	2.35692																				884	0.749135	0.344054	-0.405081	0.000580237	0.04309	0.99942	23.2072
885	1.49098	0.42783	-1.06315	0.178605	1.53007	0.821395	0.653565																				885	1.21934	0.383043	-0.8363	0.0152983	1.15308	0.984702	0.867245
886	1.02048	0.488841	-0.531638	0.301377	3.03554	0.698623	0.32943																				886	0.739396	0.363311	-0.376085	0.00736224	0.550476	0.992638	1.81661
887	0.988175	0.285486	-0.702689	0.0341706	0.248955	0.965829	4.01679																				887	0.627136	0.0766571	-0.550479	4.49502e-06	0.00033362	0.999996	2997.42
888	0.79867	0.250597	-0.548073	0.0157355	0.112496	0.984264	8.88918																				888	0.890459	0.350021	-0.540437	0.00256903	0.191164	0.997431	5.23112
889	0.779585	0.25776	-0.521825	0.0190113	0.136369	0.980989	7.33304																				889	0.786573	0.361641	-0.424932	0.0040634	0.302815	0.995937	3.30235
890	0.770392	0.0852919	-0.6851	0.00111193	0.00783304	0.998888	127.664																				890	1.19126	0.468732	-0.722524	0.0507917	3.97146	0.949208	0.251796
891	2.64778	0.322169	-2.32561	0.0583284	0.435863	0.941672	2.2943																				891	0.754458	0.354191	-0.400267	0.00383073	0.285409	0.996169	3.50375
892	0.79773	0.347705	-0.450025	0.0523879	0.389018	0.947612	2.57058																				892	1.05449	2.61457	1.56008	0.993313	11025.1	0.00668686	9.07021e-05
893	0.994752	0.0988624	-0.89589	0.00200893	0.0141647	0.997991	70.5981																				893	1.02177	0.40964	-0.612126	0.0250145	1.9042	0.974985	0.525154
894	0.957606	0.40597	-0.551636	0.142338	1.16782	0.857662	0.856299																				894	1.02642	0.242272	-0.784147	3.51796e-05	0.00261111	0.999965	382.979
895	0.879755	0.261609	-0.618147	0.0182133	0.130539	0.981787	7.66054																				895	0.8558	0.2638	-0.592	0.000216496	0.0160717	0.999784	62.221
896	0.775692	0.441185	-0.334507	0.218087	1.96264	0.781913	0.509517																				896	1.19497	0.352938	-0.842034	0.00404679	0.301572	0.995953	3.31596
897	0.785317	0.353147	-0.432169	0.0604212	0.452507	0.939579	2.20991																				897	1.17654	0.510307	-0.666229	0.069051	5.50507	0.930949	0.181651
898	0.969975	0.289731	-0.680244	0.0348567	0.254134	0.965143	3.93493																				898	1.06258	0.0727488	-0.989831	2.6808e-06	0.000198969	0.999997	5025.92
899	1.1132	0.248773	-0.864423	0.0150127	0.10725	0.984987	9.32401																				899	1.20555	0.287605	-0.917948	0.000593755	0.0440944	0.999406	22.6786
900	3.55487	0.30812	-3.24675	0.0452392	0.333418	0.954761	2.99924																				900	0.779781	0.372396	-0.407385	0.00871988	0.652879	0.99128	1.53168
901	0.921944	0.367732	-0.554212	0.0843723	0.648411	0.915628	1.54223																				901	0.933377	1.13443	0.201051	0.34318	38.7788	0.65682	0.0257873
902	0.776979	0.376197	-0.400782	0.0997547	0.779726	0.900245	1.2825																				902	1.05332	0.37726	-0.676056	0.010935	0.820568	0.989065	1.21867
903	0.828296	0.29425	-0.534046	0.0408942	0.30003	0.959106	3.333																				903	1.14891	0.279477	-0.869433	0.000658085	0.048875	0.999342	20.4603
904	0.786645	0.356764	-0.429881	0.0666207	0.502251	0.933379	1.99104																				904	0.747141	0.382618	-0.364523	0.0132427	0.996056	0.986757	1.00396
905	0.777555	0.412836	-0.364719	0.157119	1.31169	0.842881	0.762377																				905	1.05742	0.402836	-0.654584	0.022092	1.6767	0.977908	0.596409
906	0.824814	0.314733	-0.510081	0.0595862	0.445858	0.940414	2.24287																				906	0.819652	0.491704	-0.327948	0.0610566	4.82627	0.938943	0.207199
907	1.3146	0.320249	-0.994347	0.0610252	0.457324	0.938975	2.18663																				907	0.731781	0.350336	-0.381444	0.00234107	0.174161	0.997659	5.74181
908	1.14669	0.388464	-0.758222	0.116687	0.929558	0.883313	1.07578																				908	1.08273	0.353243	-0.729484	0.000515433	0.038275	0.999485	26.1267
909	0.976272	0.322756	-0.653517	0.0629149	0.472437	0.937085	2.11669																				909	0.769343	0.346651	-0.422692	0.00121809	0.0905168	0.998782	11.0477
910	0.801626	0.315333	-0.486292	0.0581711	0.434615	0.941829	2.30089																				910	1.07953	0.303159	-0.776368	0.000515485	0.0382788	0.999485	26.1241
911	0.922967	0.418814	-0.504153	0.174496	1.48743	0.825504	0.672301																				911	1.08685	0.262847	-0.824002	0.000190993	0.0141782	0.999809	70.531
912	0.855564	0.262447	-0.593117	0.0189577	0.135977	0.981042	7.35417																				912	0.858838	0.0727322	-0.786106	2.70066e-06	0.000200443	0.999997	4988.95
913	0.995411	0.118704	-0.876706	0.00496732	0.0351281	0.995033	28.4673																				913	1.18752	1.13696	-0.0505621	0.344293	38.9706	0.655707	0.0256604
914	1.32835	0.375908	-0.952446	0.0939797	0.729903	0.90602	1.37005																				914	1.22848	0.434174	-0.794306	0.0358341	2.75844	0.964166	0.362524
915	1.43906	0.0857005	-1.35336	0.00110131	0.00775814	0.998899	128.897																				915	1.01475	0.346526	-0.668221	0.00118235	0.0878572	0.998818	11.3821
916	0.860333	0.358618	-0.501715	0.0691349	0.522613	0.930865	1.91346																				916	1.25004	0.342837	-0.907204	0.000465296	0.0345502	0.999535	28.9434
917	0.85431	0.118908	-0.735402	0.00501406	0.0354602	0.994986	28.2006																				917	1.23063	0.245306	-0.985324	5.40068e-05	0.00400858	0.999946	249.465
918	0.777546	0.391615	-0.385931	0.115916	0.922614	0.884084	1.08388																				918	0.775853	0.47404	-0.301813	0.0532281	4.17268	0.946772	0.239654
919	0.868274	0.405943	-0.462331	0.147688	1.21931	0.852312	0.820133																				919	1.17733	2.02789	0.850557	0.735619	206.51	0.264381	0.00484238
920	0.813866	0.264404	-0.549462	0.0230911	0.166326	0.976909	6.0123																				920	1.2113	2.59596	1.38465	0.985137	4919.38	0.014863	0.000203278
921	0.77952	0.341334	-0.438185	0.0432188	0.317855	0.956781	3.14609																				921	1.12777	0.523758	-0.604014	0.0749604	6.01438	0.92504	0.166268
922	0.77559	0.25674	-0.51885	0.0163277	0.1168	0.983672	8.56164																				922	0.731876	0.0882576	-0.643618	6.95558e-06	0.000516244	0.999993	1937.07
923	1.37607	0.117228	-1.25884	0.00462797	0.032717	0.995372	30.5651																				923	1.15809	0.350009	-0.808083	0.00211496	0.157304	0.997885	6.35711
924	0.807761	0.118489	-0.689272	0.00447791	0.0316514	0.995522	31.5942																				924	0.731854	0.283827	-0.448027	0.000772973	0.0574141	0.999227	17.4173
925	0.970352	0.0988595	-0.871492	0.0020127	0.0141913	0.997987	70.4655																				925	1.08646	0.0783854	-1.00808	6.27977e-06	0.000466085	0.999994	2145.53
926	0.804821	0.12685	-0.677971	0.00691462	0.0489949	0.993085	20.4103																				926	0.573709	1.02276	0.44905	0.294135	30.9274	0.705865	0.0323338
927	0.784352	0.152522	-0.63183	0.0125661	0.089549	0.987434	11.1671																				927	0.972239	0.623653	-0.348586	0.118952	10.0205	0.881048	0.0997954
928	1.62243	0.369025	-1.2534	0.0830176	0.637057	0.916982	1.56972																				928	1.21182	0.255391	-0.956433	0.000111988	0.00831263	0.999888	120.299
929	1.14516	0.407853	-0.737306	0.152606	1.26723	0.847394	0.789125																				929	1.10485	0.379907	-0.724946	0.012033	0.903963	0.987967	1.10624
930	1.12125	0.60625	-0.514999	0.524121	7.75006	0.475879	0.129031																				930	1.18212	0.643825	-0.538292	0.127848	10.8798	0.872152	0.0919133
931	0.771872	0.160572	-0.6113	0.0152545	0.109004	0.984745	9.17396																				931	0.68409	0.357308	-0.326782	0.00461778	0.34432	0.995382	2.90428
932	0.797152	0.482078	-0.315074	0.291759	2.89876	0.708241	0.344975																				932	0.990431	2.3931	1.40267	0.896035	639.669	0.103965	0.00156331
933	1	0.309349	-0.690651	0.124429	1	0.875571	1																				933	1.1444	0.475326	-0.669075	0.0538588	4.22493	0.946141	0.23669
934	1	0.309349	-0.690651	0.124429	1	0.875571	1																				934	1.10641	0.374911	-0.731497	0.0123187	0.925692	0.987681	1.08027
935	1.11775	0.118083	-0.999667	0.00484466	0.0342564	0.995155	29.1916																				935	0.829983	0.882346	0.0523633	0.232458	22.4782	0.767542	0.0444875
936	0.787694	0.41155	-0.376145	0.16028	1.34312	0.83972	0.744535																				936	1.21402	0.374507	-0.839512	0.0115887	0.870196	0.988411	1.14917
937	0.839608	0.345567	-0.494041	0.0487243	0.36042	0.951276	2.77454																				937	0.845279	0.434476	-0.410803	0.037091	2.85892	0.962909	0.349782
938	1.00327	0.368446	-0.634821	0.0832492	0.638996	0.916751	1.56496																				938	1.24033	0.285368	-0.954961	0.00186875	0.138958	0.998131	7.19644
939	1.1275	0.285854	-0.841648	0.0315514	0.229251	0.968449	4.36202																				939	1.19397	0.645405	-0.548562	0.12854	10.9474	0.87146	0.0913459
940	0.853469	0.293443	-0.560026	0.0402109	0.294806	0.959789	3.39206																				940	1.20397	0.270708	-0.933258	0.000526047	0.0390636	0.999474	25.5993
941	0.964855	0.123058	-0.841797	0.00575453	0.0407273	0.994245	24.5536																				941	0.948365	0.682116	-0.266249	0.144511	12.5373	0.855489	0.079762
942	1.54796	0.28875	-1.25921	0.0332664	0.242141	0.966734	4.12983																				942	0.858838	0.0727322	-0.786106	2.70066e-06	0.000200443	0.999997	4988.95
943	0.924586	0.593717	-0.330869	0.505557	7.19488	0.494443	0.138988																				943	1.15765	0.0727843	-1.08486	2.83401e-06	0.00021034	0.999997	4754.21
944	0.788898	0.309513	-0.479385	0.052079	0.386598	0.947921	2.58667																				944	1.18409	0.0767691	-1.10732	5.17806e-06	0.000384315	0.999995	2602.03
945	0.892281	0.331654	-0.560627	0.0304615	0.221083	0.969539	4.52319																				945	0.955176	0.0783524	-0.876823	5.7125e-06	0.000423982	0.999994	2358.59
946	0.7769	0.39445	-0.38245	0.121478	0.973007	0.878522	1.02774																				946	1.07597	0.0727977	-1.00317	2.88511e-06	0.000214132	0.999997	4670.01
947	0.772034	0.403861	-0.368173	0.147067	1.2133	0.852933	0.824199																				947	1.21191	0.0767662	-1.13514	5.17605e-06	0.000384167	0.999995	2603.04
948	1.11749	0.147702	-0.969789	0.00997455	0.0708951	0.990025	14.1054																				948	0.979352	0.25948	-0.719872	0.000121193	0.00899596	0.999879	111.161
949	0.853334	0.285911	-0.567423	0.0346463	0.252545	0.965354	3.95968																				949	0.988191	0.386646	-0.601545	0.0149929	1.12971	0.985007	0.885186
950	0.770538	0.498453	-0.272085	0.3238	3.36955	0.6762	0.296776																				950	0.828013	0.391212	-0.436801	0.0170182	1.28495	0.982982	0.778238
951	0.824209	0.432698	-0.391511	0.195111	1.70574	0.804889	0.586254																				951	1.19083	0.2818	-0.909027	0.000403294	0.0299444	0.999597	33.3952
952	1.11603	0.370204	-0.745822	0.087809	0.677365	0.912191	1.47631																				952	1.08666	0.36289	-0.723767	0.00674383	0.503923	0.993256	1.98443
953	1.0419	0.296587	-0.745315	0.0395876	0.290049	0.960412	3.4477																				953	0.676588	0.268749	-0.407839	0.000256117	0.0190138	0.999744	52.5934
954	0.783957	0.309805	-0.474151	0.0526513	0.391082	0.947349	2.55701																				954	1.08375	0.366655	-0.717092	0.00882744	0.661005	0.991173	1.51285
955	0.776396	0.636429	-0.139967	0.594331	10.3092	0.405669	0.0970005																				955	1.18477	1.46742	0.282658	0.489442	71.1501	0.510558	0.0140548
956	0.824566	0.0965395	-0.728027	0.00180947	0.0127558	0.998191	78.3957																				956	0.776309	0.402273	-0.374036	0.0218088	1.65473	0.978191	0.604328
957	0.968805	0.285189	-0.683616	0.0337045	0.245441	0.966296	4.0743																				957	1.05216	0.404321	-0.647837	0.0241491	1.83669	0.975851	0.544458
958	0.854073	0.0990428	-0.75503	0.00202781	0.0142981	0.997972	69.9396																				958	0.858838	0.0727322	-0.786106	2.70066e-06	0.000200443	0.999997	4988.95
959	1.89725	0.126704	-1.77055	0.00647091	0.0458304	0.993529	21.8196																				959	1.01369	0.34558	-0.668115	0.00107601	0.0799472	0.998924	12.5083
960	0.804316	0.0891784	-0.715138	0.00139403	0.00982306	0.998606	101.801																				960	1.02045	0.252514	-0.767933	9.5752e-05	0.00710736	0.999904	140.699
961	1.41463	0.282401	-1.13223	0.0312592	0.22706	0.968741	4.40413																				961	1.08355	0.263183	-0.820362	0.000184467	0.0136936	0.999816	73.0267
962	0.926237	0.283053	-0.643184	0.0322455	0.234462	0.967755	4.26508																				962	0.731647	0.350433	-0.381214	0.00240597	0.179001	0.997594	5.58656
963	1.29827	0.162186	-1.13608	0.0151323	0.108117	0.984868	9.24921																				963	1.22436	0.421259	-0.803099	0.0301644	2.30843	0.969836	0.433196
964	1.0466	0.33482	-0.711782	0.0806103	0.616965	0.91939	1.62084																				964	0.71487	0.259486	-0.455384	0.000121026	0.00898357	0.999879	111.314
965	0.797918	0.291788	-0.50613	0.0369271	0.269808	0.963073	3.70634																				965	0.996084	0.605072	-0.391011	0.110676	9.23657	0.889324	0.108265
966	0.93451	0.499251	-0.435259	0.321788	3.33867	0.678212	0.299521																				966	1.19445	0.343721	-0.850729	0.000720788	0.0535353	0.999279	18.6793
967	2.09965	0.538862	-1.56079	0.37043	4.1403	0.62957	0.241528																				967	1.17374	0.346562	-0.827176	0.00157638	0.117183	0.998424	8.53364
968	0.826846	0.238174	-0.588672	0.0116414	0.0828818	0.988359	12.0654																				968	0.693128	0.243689	-0.449439	4.43303e-05	0.00329033	0.999956	303.921
969	0.853337	0.140487	-0.71285	0.00908655	0.0645256	0.990913	15.4977																				969	1.26614	0.347355	-0.918788	0.00145687	0.108287	0.998543	9.23476
970	0.777453	0.0867677	-0.690685	0.00128863	0.00907939	0.998711	110.14																				970	1.07597	0.0727977	-1.00317	2.88511e-06	0.000214132	0.999997	4670.01
971	0.854073	0.0990428	-0.75503	0.00202781	0.0142981	0.997972	69.9396																				971	1.19309	0.352536	-0.840555	0.0032937	0.245265	0.996706	4.07722
972	0.995411	0.118704	-0.876706	0.00496732	0.0351281	0.995033	28.4673																				972	0.789206	0.0712333	-0.717973	2.1597e-06	0.000160293	0.999998	6238.59
973	0.842143	0.189497	-0.652646	0.00392892	0.0277557	0.996071	36.0287																				973	0.947187	0.0743771	-0.87281	4.36542e-06	0.000324002	0.999996	3086.4
974	0.809315	0.115873	-0.693442	0.00451948	0.0319466	0.995481	31.3022																				974	1.21737	0.0812567	-1.13611	5.80625e-06	0.000430941	0.999994	2320.51
975	0.782906	0.496289	-0.286617	0.31965	3.30607	0.68035	0.302474																				975	0.627106	0.0649476	-0.562159	4.08576e-07	3.03244e-05	1	32976.8
976	0.986143	0.118107	-0.868036	0.00486117	0.0343737	0.995139	29.092																				976	1.23943	0.0684514	-1.17098	2.12639e-06	0.00015782	0.999998	6336.33
977	0.790373	0.729507	-0.0608667	0.776536	24.4525	0.223464	0.0408956																				977	1.22073	0.0767686	-1.14396	5.18297e-06	0.00038468	0.999995	2599.56
978	1.01836	0.427831	-0.590532	0.18333	1.57964	0.81667	0.633057																				978	1.20878	0.0728134	-1.13597	2.94436e-06	0.00021853	0.999997	4576.03
979	0.785631	0.471303	-0.314328	0.27088	2.61425	0.72912	0.382519																				979	1.03668	0.34545	-0.691229	0.000935484	0.0694963	0.999065	14.3893
980	0.908527	0.296434	-0.612093	0.0421793	0.309873	0.957821	3.22712																				980	1.20111	0.0857019	-1.11541	6.80089e-06	0.000504763	0.999993	1981.13
981	1.16302	0.126781	-1.03624	0.0067677	0.0479468	0.993232	20.8564																				981	1.11958	0.085702	-1.03388	6.79771e-06	0.000504528	0.999993	1982.05
982	0.775429	0.234644	-0.540784	0.0110852	0.0788777	0.988915	12.6779																				982	1.0961	0.0689791	-1.02712	1.79842e-06	0.000133479	0.999998	7491.84
983	0.854073	0.0990428	-0.75503	0.00202781	0.0142981	0.997972	69.9396																				983	1.22676	0.0813116	-1.14545	5.54491e-06	0.000411544	0.999994	2429.88
984	0.822205	0.25144	-0.570765	0.0164069	0.117376	0.983593	8.51962																				984	1.00917	0.0795029	-0.929662	5.48421e-06	0.000407038	0.999995	2456.77
985	0.81775	0.0893509	-0.728399	0.00139729	0.00984606	0.998603	101.563																				985	0.554877	0.0806473	-0.47423	4.2691e-06	0.000316853	0.999996	3156.04
986	0.787922	0.139003	-0.648919	0.00871696	0.061878	0.991283	16.1608																				986	0.980083	0.333263	-0.64682	5.89385e-05	0.00437465	0.999941	228.59
987	0.85431	0.118908	-0.735402	0.00501406	0.0354602	0.994986	28.2006																				987	1.13712	0.0712826	-1.06584	2.29761e-06	0.000170528	0.999998	5864.12
988	0.928961	0.141458	-0.787502	0.0106338	0.0756312	0.989366	13.2221																				988	1.16217	0.351401	-0.810766	0.00290658	0.216355	0.997093	4.62204
989	1.19574	0.400691	-0.795045	0.139388	1.13969	0.860612	0.877428																				989	1.2179	0.0962109	-1.12169	5.78047e-05	0.00429049	0.999942	233.074
990	0.861309	0.313765	-0.547544	0.0569278	0.424765	0.943072	2.35424																				990	0.554946	0.27192	-0.283026	0.000235573	0.0174882	0.999764	57.1813
991	4.54739	0.386026	-4.16137	0.088897	0.686576	0.911103	1.4565																				991	0.690733	0.0806562	-0.610076	4.32226e-06	0.000320798	0.999996	3117.22
992	0.875633	0.30186	-0.573774	0.0430904	0.316868	0.95691	3.15588																				992	1.0203	0.0857022	-0.934595	6.80451e-06	0.000505032	0.999993	1980.07
993	0.959004	0.147688	-0.811316	0.0100734	0.0716051	0.989927	13.9655																				993	0.955366	0.0806741	-0.874692	4.42047e-06	0.000328087	0.999996	3047.97
994	0.778732	0.14978	-0.628951	0.011788	0.0839382	0.988212	11.9135																				994	1.19581	0.0885384	-1.10728	1.35519e-05	0.00100583	0.999986	994.203
995	1.01131	0.31397	-0.697343	0.0533139	0.396281	0.946686	2.52346																				995	0.734753	0.0882234	-0.64653	6.89069e-06	0.000511428	0.999993	1955.31
996	0.944213	0.291304	-0.652908	0.0384021	0.281015	0.961598	3.55852																				996	0.858838	0.287384	-0.571453	0.000607282	0.0450996	0.999393	22.1731
997	1.81143	0.569142	-1.24229	0.432693	5.367	0.567307	0.186324																				997	1.17374	0.090513	-1.08323	1.36128e-05	0.00101035	0.999986	989.752
998	0.790032	0.159492	-0.630541	0.0147342	0.105231	0.985266	9.50293																				998	0.554787	0.0718734	-0.482914	7.93662e-07	5.89054e-05	0.999999	16976.4
999	1.0579	0.353508	-0.704391	0.0593005	0.443585	0.940699	2.25436																				999	1.19548	0.0784175	-1.11706	6.46797e-06	0.000480053	0.999994	2083.1
1000	1.00135	0.287744	-0.713605	0.0356825	0.260378	0.964318	3.84057																				1000	1.14642	0.243141	-0.90328	4.16089e-05	0.00308832	0.999958	323.8
1001	0.772034	0.308613	-0.463421	0.0556367	0.414564	0.944363	2.41217																				1001	1.20112	0.350988	-0.850131	0.00249507	0.185646	0.997505	5.38659
1002	1.05801	0.118743	-0.939264	0.00494795	0.0349904	0.995052	28.5793																				1002	1.04354	0.0761766	-0.967361	2.36133e-06	0.000175257	0.999998	5705.89
1003	0.92498	0.454365	-0.470615	0.235826	2.17155	0.764174	0.460502																				1003	0.644354	0.0919077	-0.552446	1.08119e-05	0.000802461	0.999989	1246.17
1004	0.777145	0.159616	-0.617528	0.0149148	0.10654	0.985085	9.38614																				1004	1.18366	0.344246	-0.839409	0.000810107	0.0601746	0.99919	16.6183
1005	0.778357	0.0962666	-0.68209	0.00178126	0.0125566	0.998219	79.6395																				1005	0.872001	0.0664477	-0.805553	1.05338e-06	7.81812e-05	0.999999	12790.8
1006	0.779139	0.126833	-0.652307	0.00693077	0.0491102	0.993069	20.3624																				1006	1.10655	0.067363	-1.03918	8.29356e-07	6.15546e-05	0.999999	16245.7
1007	0.776646	0.118449	-0.658197	0.00453195	0.0320352	0.995468	31.2157																				1007	0.789206	0.0761343	-0.713072	2.25107e-06	0.000167074	0.999998	5985.37
1008	0.771872	0.160572	-0.6113	0.0152545	0.109004	0.984745	9.17396																				1008	0.856823	0.267746	-0.589078	0.00029949	0.0222347	0.999701	44.9747
1009	0.77667	0.126785	-0.649885	0.00693651	0.0491511	0.993063	20.3454																				1009	1.06451	0.349857	-0.714648	0.00220445	0.163975	0.997796	6.09848
1010	0.776324	0.086802	-0.689522	0.00128647	0.00906415	0.998714	110.325																				1010	0.78921	0.0857025	-0.703507	6.77643e-06	0.000502948	0.999993	1988.28
1011	0.837171	0.118476	-0.718696	0.00447661	0.0316423	0.995523	31.6033																				1011	0.980259	0.0675045	-0.912755	1.34412e-06	9.97601e-05	0.999999	10024
1012	0.85431	0.118908	-0.735402	0.00501406	0.0354602	0.994986	28.2006																				1012	1.07597	0.078408	-0.99756	6.41284e-06	0.000475962	0.999994	2101.01
1013	1.58928	0.258605	-1.33067	0.0194666	0.1397	0.980533	7.15818																				1013	0.974892	0.0689828	-0.905909	1.8042e-06	0.000133907	0.999998	7467.84
1014	0.853489	0.299146	-0.554343	0.0441399	0.324942	0.95586	3.07747																				1014	0.858838	0.0727322	-0.786106	2.70066e-06	0.000200443	0.999997	4988.95
1015	1.15295	0.0988671	-1.05409	0.00198741	0.0140127	0.998013	71.3639																				1015	1.16466	0.0650028	-1.09966	4.29005e-07	3.18406e-05	1	31406.4
1016	1.11251	0.401776	-0.71073	0.132748	1.07709	0.867252	0.928431																				1016	1.137	0.0803685	-1.05663	1.43159e-05	0.00106253	0.999986	941.146
1017	0.788505	0.0872078	-0.701297	0.00124162	0.00874775	0.998758	114.315																				1017	0.858838	0.0727322	-0.786106	2.70066e-06	0.000200443	0.999997	4988.95
1018	0.962676	0.25883	-0.703845	0.0173368	0.124146	0.982663	8.05501																				1018	0.927894	0.265887	-0.662007	0.000144505	0.0107267	0.999855	93.2254
1019	1.15091	0.285679	-0.86523	0.0337176	0.24554	0.966282	4.07266																				1019	0.938651	0.0664396	-0.872211	1.07082e-06	7.94763e-05	0.999999	12582.4
1020	0.796097	0.085282	-0.710815	0.00111102	0.00782665	0.998889	127.769																				1020	0.627121	0.0712048	-0.555916	2.0842e-06	0.000154689	0.999998	6464.6
1021	0.798263	0.0890792	-0.709184	0.0013919	0.00980804	0.998608	101.957																				1021	0.987369	0.0709295	-0.916439	9.69986e-07	7.19921e-05	0.999999	13890.4
1022	0.790821	0.421352	-0.369468	0.173558	1.47775	0.826442	0.676706																				1022	1.19986	0.257935	-0.941921	0.000144085	0.0106955	0.999856	93.4975
1023	0.776323	0.609007	-0.167316	0.54047	8.27612	0.45953	0.12083																				1023	0.85029	0.255532	-0.594758	0.000108947	0.00808691	0.999891	123.657
1024	0.839345	0.292448	-0.546897	0.0398048	0.291706	0.960195	3.42811																				1024	1.05385	0.353332	-0.700522	0.0024259	0.180487	0.997574	5.54057
1025	0.940864	0.274196	-0.666669	0.0277817	0.201078	0.972218	4.9732																				1025	0.690691	0.0795395	-0.611151	3.94788e-06	0.000293012	0.999996	3412.84
1026	1.43803	0.27985	-1.15818	0.0303869	0.220525	0.969613	4.53464																				1026	1.15659	0.0912394	-1.06535	1.35947e-05	0.00100901	0.999986	991.07
1027	0.839437	0.45815	-0.381288	0.244431	2.27642	0.755569	0.439287																				1027	0.955501	0.0801435	-0.875358	9.83115e-06	0.000729672	0.99999	1370.48
1028	0.838721	0.394086	-0.444636	0.120225	0.961591	0.879775	1.03994																				1028	1.00285	0.284723	-0.718129	0.00104403	0.0775689	0.998956	12.8918
1029	1.86025	0.620601	-1.23965	0.525506	7.79322	0.474494	0.128317																				1029	0.87602	0.0916215	-0.784399	1.15573e-05	0.000857791	0.999988	1165.78
1030	0.798334	0.302308	-0.496027	0.0446138	0.328593	0.955386	3.04327																				1030	0.986447	0.0700463	-0.9164	1.28942e-06	9.57003e-05	0.999999	10449.3
1031	0.779311	0.288143	-0.491168	0.0359046	0.262059	0.964095	3.81594																				1031	1.23303	0.0674952	-1.16554	1.2228e-06	9.07556e-05	0.999999	11018.6
1032	0.772028	0.118453	-0.653575	0.00453572	0.032062	0.995464	31.1896																				1032	0.998944	0.344868	-0.654076	0.000951353	0.0706763	0.999049	14.149
1033	0.825507	0.252164	-0.573343	0.0161777	0.115709	0.983822	8.64234																				1033	1.07463	0.247534	-0.827093	6.17038e-05	0.00457992	0.999938	218.345
1034	1.23609	0.0999768	-1.13612	0.00236264	0.0166645	0.997637	60.0077																				1034	0.719905	0.247515	-0.47239	6.13692e-05	0.00455508	0.999939	219.535
1035	0.772056	0.0812474	-0.690809	0.00101535	0.00715195	0.998985	139.822																				1035	0.955328	0.0801435	-0.875185	9.83221e-06	0.00072975	0.99999	1370.33
1036	0.854073	0.0990428	-0.75503	0.00202781	0.0142981	0.997972	69.9396																				1036	0.789188	0.064968	-0.72422	4.16059e-07	3.08798e-05	1	32383.7
1037	0.786458	0.0852778	-0.70118	0.00111171	0.00783151	0.998888	127.689																				1037	1.21859	0.0728104	-1.14578	2.93103e-06	0.00021754	0.999997	4596.85
1038	0.784687	0.347397	-0.43729	0.0521765	0.387362	0.947823	2.58157																				1038	1.24279	0.079519	-1.16327	4.52302e-06	0.000335699	0.999995	2978.86
1039	0.85431	0.118908	-0.735402	0.00501406	0.0354602	0.994986	28.2006																				1039	0.858854	0.0783325	-0.780522	5.88004e-06	0.000436417	0.999994	2291.39
1040	1.31476	0.439875	-0.874886	0.209592	1.86592	0.790408	0.535928																				1040	1.18856	0.265474	-0.923086	0.000261069	0.0193815	0.999739	51.5955
1041	1.63902	0.449802	-1.18922	0.216995	1.95009	0.783005	0.512798																				1041	0.789201	0.0703344	-0.718867	7.15549e-07	5.31078e-05	0.999999	18829.6
1042	0.850573	0.30927	-0.541303	0.0516168	0.382981	0.948383	2.6111																				1042	0.87802	0.0605715	-0.817448	6.37726e-07	4.73318e-05	0.999999	21127.4
1043	0.776241	0.238152	-0.538089	0.0113795	0.0809962	0.98862	12.3463																				1043	0.88957	0.227757	-0.661813	1.9335e-05	0.00143506	0.999981	696.833
1044	0.901064	0.553037	-0.348027	0.428449	5.27488	0.571551	0.189578																				1044	0.78921	0.0857025	-0.703507	6.77643e-06	0.000502948	0.999993	1988.28
1045	1.15405	0.118718	-1.03534	0.00491425	0.0347509	0.995086	28.7762																				1045	0.975882	0.0743786	-0.901503	4.57196e-06	0.000339331	0.999995	2946.98
1046	0.786684	0.466671	-0.320013	0.261866	2.49639	0.738134	0.400579																				1046	0.627183	0.265002	-0.362181	0.000224478	0.0166644	0.999776	60.0082
1047	1.29193	0.447411	-0.844524	0.217313	1.95374	0.782687	0.51184																				1047	1.01539	0.486647	-0.528743	0.0588356	4.63974	0.941164	0.215529
1048	0.777364	0.569157	-0.208207	0.462167	6.04673	0.537833	0.165379																				1048	1.17888	0.279925	-0.898956	0.000555749	0.0412704	0.999444	24.2304
1049	0.856013	0.430098	-0.425915	0.188327	1.63267	0.811673	0.612492																				1049	0.619614	0.266489	-0.353125	0.000242402	0.0179954	0.999758	55.5698
1050	0.97094	0.1187	-0.85224	0.00497655	0.0351936	0.995023	28.4142																				1050	0.81907	0.250209	-0.568861	6.02754e-05	0.00447389	0.99994	223.519
1051	3.32513	0.288919	-3.03621	0.0292857	0.212292	0.970714	4.71049																				1051	1.22436	0.0794821	-1.14488	5.09847e-06	0.000378409	0.999995	2642.64
1052	0.771872	0.160572	-0.6113	0.0152545	0.109004	0.984745	9.17396																				1052	0.686541	0.07828	-0.608261	5.20044e-06	0.000385977	0.999995	2590.83
1053	1.0513	0.140557	-0.910745	0.00897895	0.0637546	0.991021	15.6851																				1053	1.0464	0.0720081	-0.974389	4.85017e-06	0.00035998	0.999995	2777.93
1054	0.776792	0.357006	-0.419786	0.0670929	0.506066	0.932907	1.97603																				1054	1.09218	0.244212	-0.847971	4.0288e-05	0.00299028	0.99996	334.417
1055	0.882874	0.0970053	-0.785869	0.00184675	0.0130191	0.998153	76.8102																				1055	1.08646	0.0727758	-1.01368	2.83754e-06	0.000210601	0.999997	4748.3
1056	0.77986	0.0894061	-0.690454	0.00139513	0.00983083	0.998605	101.721																				1056	1.2361	0.067501	-1.1686	1.16454e-06	8.64318e-05	0.999999	11569.8
1057	0.79835	0.0856479	-0.712702	0.00115508	0.00813736	0.998845	122.89																				1057	0.974892	0.0689828	-0.905909	1.8042e-06	0.000133907	0.999998	7467.84
1058	0.981055	0.743405	-0.237649	0.794422	27.1922	0.205578	0.0367752																				1058	1.12255	0.0767574	-1.04579	5.0839e-06	0.000377327	0.999995	2650.22
1059	0.77698	0.400576	-0.376404	0.133304	1.08229	0.866696	0.923963																				1059	1.13767	0.243881	-0.893787	4.7276e-05	0.00350897	0.999953	284.984
1060	1.24471	0.349853	-0.894858	0.053994	0.401625	0.946006	2.48988																				1060	1.12961	0.0961604	-1.03345	1.75828e-05	0.00130501	0.999982	766.278
1061	0.779934	0.400552	-0.379382	0.133277	1.08204	0.866723	0.924176																				1061	0.947187	0.0743771	-0.87281	4.36542e-06	0.000324002	0.999996	3086.4
1062	0.833063	0.289589	-0.543474	0.0347088	0.253017	0.965291	3.9523																				1062	1.24925	0.253459	-0.995787	0.000149667	0.0111099	0.99985	90.0099
1063	1.1961	0.455116	-0.740982	0.260331	2.47661	0.739669	0.403778																				1063	0.722839	0.0689738	-0.653865	1.79579e-06	0.000133283	0.999998	7502.84
1064	0.828859	0.528153	-0.300706	0.38376	4.38207	0.61624	0.228202																				1064	0.831469	0.0801197	-0.751349	1.25159e-05	0.000928934	0.999987	1076.5
1065	1.09752	0.140631	-0.956893	0.00896912	0.0636842	0.991031	15.7025																				1065	0.627115	0.0703265	-0.556789	7.09269e-07	5.26417e-05	0.999999	18996.3
1066	0.854073	0.0990428	-0.75503	0.00202781	0.0142981	0.997972	69.9396																				1066	1.12863	0.0649947	-1.06364	4.26361e-07	3.16444e-05	1	31601.2
1067	0.77643	0.0876384	-0.688791	0.00126967	0.00894566	0.99873	111.786																				1067	1.22145	0.0767662	-1.14468	5.17625e-06	0.000384181	0.999995	2602.94
1068	0.878972	0.143717	-0.735254	0.00894995	0.0635469	0.99105	15.7364																				1068	0.789201	0.0703344	-0.718867	7.15549e-07	5.31078e-05	0.999999	18829.6
1069	0.780333	0.464036	-0.316297	0.256682	2.42991	0.743318	0.411538																				1069	0.789023	0.275798	-0.513224	0.000283134	0.0210201	0.999717	47.5736
1070	0.793022	0.30942	-0.483602	0.0491374	0.363633	0.950863	2.75002																				1070	0.942746	0.0795399	-0.863207	3.96235e-06	0.000294086	0.999996	3400.37
1071	1.13099	0.532667	-0.598325	0.382258	4.35431	0.617742	0.229657																				1071	0.732337	0.243885	-0.488452	4.22525e-05	0.0031361	0.999958	318.868
1072	2.28025	0.407033	-1.87322	0.136697	1.11421	0.863303	0.897499																				1072	1.17735	0.0712803	-1.10607	2.301e-06	0.00017078	0.999998	5855.48
1073	1.18362	0.42267	-0.760951	0.177748	1.52114	0.822252	0.6574																				1073	0.858854	0.0783325	-0.780522	5.88004e-06	0.000436417	0.999994	2291.39
1074	0.85431	0.118908	-0.735402	0.00501406	0.0354602	0.994986	28.2006																				1074	0.690733	0.0806562	-0.610076	4.32226e-06	0.000320798	0.999996	3117.22
1075	1.0205	0.14773	-0.872766	0.0100413	0.0713746	0.989959	14.0106																				1075	1.24275	0.080134	-1.16262	1.05993e-05	0.000786682	0.999989	1271.16
1076	0.998449	0.0618327	-0.936617	0.000217749	0.00153257	0.999782	652.5																				1076	1.13257	0.0672558	-1.06531	1.01957e-06	7.56723e-05	0.999999	13214.9
1077	0.799442	0.0857292	-0.713712	0.00115535	0.00813928	0.998845	122.861																				1077	1.08961	0.0783917	-1.01122	6.31982e-06	0.000469058	0.999994	2131.93
1078	0.998449	0.0618327	-0.936617	0.000217749	0.00153257	0.999782	652.5																				1078	0.955319	0.0795399	-0.875779	3.96277e-06	0.000294117	0.999996	3400.01
1079	0.775544	0.291848	-0.483696	0.0378859	0.27709	0.962114	3.60894																				1079	0.87802	0.0605715	-0.817448	6.37726e-07	4.73318e-05	0.999999	21127.4
1080	0.879294	0.586907	-0.292387	0.495055	6.89888	0.504945	0.144951																				1080	0.686541	0.07828	-0.608261	5.20044e-06	0.000385977	0.999995	2590.83
1081	0.990448	0.118704	-0.871745	0.00496915	0.0351411	0.995031	28.4567																				1081	1.03303	0.0712725	-0.961763	2.26881e-06	0.000168391	0.999998	5938.57
1082	1.0016	0.295983	-0.705614	0.0416152	0.305549	0.958385	3.2728																				1082	0.973323	0.0795035	-0.893819	5.41191e-06	0.000401673	0.999995	2489.59
1083	0.772831	0.0852886	-0.687543	0.00111207	0.007834	0.998888	127.649																				1083	0.986849	0.264077	-0.722772	0.000229222	0.0170167	0.999771	58.766
1084	0.842331	0.189285	-0.653046	0.00392342	0.0277167	0.996077	36.0793																				1084	1.02663	0.0761841	-0.95045	2.37002e-06	0.000175903	0.999998	5684.96
1085	0.77549	0.398161	-0.377329	0.128627	1.03871	0.871373	0.96273																				1085	1.2152	0.0972796	-1.11792	1.99602e-05	0.00148147	0.99998	675.006
1086	0.842429	0.185769	-0.656659	0.00361363	0.0255202	0.996386	39.1846																				1086	0.746306	0.0889712	-0.657335	1.1812e-05	0.000876696	0.999988	1140.65
1087	0.825006	0.346652	-0.478354	0.0509838	0.378032	0.949016	2.64528																				1087	1.10652	0.0664415	-1.04008	1.0791e-06	8.00906e-05	0.999999	12485.9
1088	0.837535	0.309825	-0.52771	0.0620383	0.465419	0.937962	2.1486																				1088	1.15779	0.0783938	-1.0794	6.06797e-06	0.000450365	0.999994	2220.42
1089	1.00018	0.386677	-0.613502	0.15278	1.26893	0.84722	0.788064																				1089	1.1321	0.0674739	-1.06463	1.05837e-06	7.85521e-05	0.999999	12730.4
1090	0.839828	0.377768	-0.46206	0.144396	1.18755	0.855604	0.842071																				1090	0.789206	0.0761343	-0.713072	2.25107e-06	0.000167074	0.999998	5985.37
1091	0.840023	0.457565	-0.382458	0.24885	2.3312	0.75115	0.428963																				1091	1.15755	0.0689845	-1.08857	1.80619e-06	0.000134055	0.999998	7459.62
1092	0.807862	0.341545	-0.466317	0.094087	0.730823	0.905913	1.36832																				1092	0.877073	0.254872	-0.622201	0.000103547	0.00768603	0.999896	130.106
1093	0.945789	0.441609	-0.50418	0.210877	1.88041	0.789123	0.531798																				1093	0.786869	0.071896	-0.714973	8.22768e-07	6.10656e-05	0.999999	16375.8
1094	0.804517	0.365352	-0.439165	0.0802144	0.61367	0.919786	1.62954																				1094	1.21316	0.0912707	-1.12189	1.4427e-05	0.00107078	0.999986	933.894
1095	0.783978	0.287336	-0.496642	0.0358312	0.261504	0.964169	3.82404																				1095	0.993679	0.263162	-0.730517	0.000204561	0.0151856	0.999795	65.852
1096	0.997966	0.076398	-0.921568	0.000720926	0.0050766	0.999279	196.982																				1096	1.18478	0.447542	-0.737243	0.0414854	3.2123	0.958515	0.311304
1097	0.783469	0.304455	-0.479014	0.0503924	0.373414	0.949608	2.678																				1097	1.06266	0.266672	-0.79599	0.000264661	0.0196482	0.999735	50.8952
1098	0.797761	0.309099	-0.488662	0.0536333	0.39879	0.946367	2.50758																				1098	1.0851	0.079493	-1.00561	5.25861e-06	0.000390294	0.999995	2562.17
1099	0.78455	0.114229	-0.670321	0.00411988	0.0291103	0.99588	34.3521																				1099	1.18926	0.0767594	-1.1125	5.13402e-06	0.000381047	0.999995	2624.35
1100	1.46214	0.142096	-1.32004	0.00986655	0.0701198	0.990133	14.2613																				1100	1.26057	0.0829715	-1.17759	8.21013e-06	0.000609358	0.999992	1641.07
1101	0.794951	0.116655	-0.678297	0.00474325	0.0335359	0.995257	29.8188																				1101	1.10352	0.263537	-0.83998	0.0002239	0.0166215	0.999776	60.1631
1102	0.776031	0.126586	-0.649445	0.00680569	0.0482178	0.993194	20.7392																				1102	1.03687	0.06499	-0.971885	4.25368e-07	3.15707e-05	1	31674.9
1103	0.78455	0.114229	-0.670321	0.00411988	0.0291103	0.99588	34.3521																				1103	0.858838	0.0727322	-0.786106	2.70066e-06	0.000200443	0.999997	4988.95
1104	0.997966	0.076398	-0.921568	0.000720926	0.0050766	0.999279	196.982																				1104	1.17735	0.065471	-1.11188	7.38342e-07	5.47995e-05	0.999999	18248.3
1105	0.773746	0.106496	-0.667251	0.00306051	0.021602	0.996939	46.2921																				1105	0.78921	0.0857025	-0.703507	6.77643e-06	0.000502948	0.999993	1988.28
1106	0.903751	0.128826	-0.774925	0.00604219	0.0427756	0.993958	23.3778																				1106	1.03303	0.0712725	-0.961763	2.26881e-06	0.000168391	0.999998	5938.57
1107	1.05683	0.342344	-0.714487	0.0880684	0.679559	0.911932	1.47154																				1107	1.1282	0.0743769	-1.05383	4.42953e-06	0.00032876	0.999996	3041.74
1108	0.985025	0.142689	-0.842336	0.0102961	0.0732044	0.989704	13.6604																				1108	0.573024	0.873906	0.300882	0.228754	22.0138	0.771246	0.0454262
1109	0.901506	0.109046	-0.792459	0.00341012	0.0240781	0.99659	41.5315																				1109	0.789198	0.0654348	-0.723763	7.04998e-07	5.23247e-05	0.999999	19111.4
																											1110	0.690732	0.0673367	-0.623395	7.6577e-07	5.68352e-05	0.999999	17594.7
																											1111	1.17556	0.0801196	-1.09544	1.10644e-05	0.000821207	0.999989	1217.72
																											1112	1.12086	0.0857021	-1.03516	6.80464e-06	0.000505041	0.999993	1980.04
																											1113	0.583863	0.0664696	-0.517393	6.8478e-07	5.08242e-05	0.999999	19675.7
																											1114	1.02023	0.0650036	-0.955229	4.28709e-07	3.18187e-05	1	31428.1
																											1115	1.17539	0.24934	-0.926046	7.82781e-05	0.00581023	0.999922	172.11
																											1116	1.00923	0.0664543	-0.94278	1.0625e-06	7.88586e-05	0.999999	12680.9
																											1117	0.627163	0.259695	-0.367468	0.000134407	0.00997697	0.999866	100.231
																											1118	1.18253	0.261677	-0.920854	0.000115772	0.00859353	0.999884	116.367
																											1119	1.08543	0.0743757	-1.01105	4.49478e-06	0.000333603	0.999996	2997.58
																											1120	1.13997	0.0743789	-1.06559	4.67353e-06	0.000346869	0.999995	2882.93
																											1121	1.15598	0.260025	-0.895953	0.000179728	0.0133417	0.99982	74.9527
																											1122	0.833897	0.366281	-0.467616	0.00817966	0.612098	0.99182	1.63372
																											1123	0.865212	0.427645	-0.437567	0.0345266	2.65419	0.965473	0.376762
																											1124	1.10315	0.28648	-0.81667	0.0011616	0.0863135	0.998838	11.5857

## Sheet: FEL
NUP1										NUP82										NUP84										NUP116
Codon	dS	dN	dN/dS	Normalized dN-dS	dS (when dN=dS)	Log(L)	LRT	p-value		Codon	dS	dN	dN/dS	Normalized dN-dS	dS (when dN=dS)	Log(L)	LRT	p-value		Codon	dS	dN	dN/dS	Normalized dN-dS	dS (when dN=dS)	Log(L)	LRT	p-value		Codon	dS	dN	dN/dS	Normalized dN-dS	dS (when dN=dS)	Log(L)	LRT	p-value
1	0	0	Undefined	0	0	0	0	1		1	0	0	Undefined	0	0	0	0	1		1	0.905131	0	0	-1.42668	4.00473e-17	-3.88327	0	1		1	0	0	Undefined	0	0	0	0	1
2	0	0.696911	Infinite	0.623003	0.436941	-11.5706	1.64944	0.199036		2	0.742178	0.276601	0.373	-0.594911	0.396326	-12.0934	0.414061	0.519916		2	0	0.415719	Infinite	0.65526	0.329176	-8.89055	0.470933	0.492558		2	0	0	Undefined	0	0	0	0	1
3	1.36654	0.670019	0.49	-0.622655	0.963044	-16.3629	0.364524	0.546004		3	0	0.508797	Infinite	0.650137	0.345575	-8.44793	0.768243	0.380761		3	0.510586	0	0	-0.80479	0.275738	-7.47553	1.18303	0.27674		3	0	0	Undefined	0	0	0	0	1
4	0	0.192362	Infinite	0.171962	0.134616	-8.79824	0.703192	0.401713		4	4.02181	0.284099	0.071	-4.77601	0.866289	-14.9865	4.43188	0.0352736		4	0.549246	0	0	-0.865727	0.192186	-7.66448	2.02978	0.154243		4	0	0	Undefined	0	0	0	0	1
5	0	0.297473	Infinite	0.265926	0.200151	-8.51705	0.761443	0.382877		5	0	2.15569	Infinite	2.75452	1.52036	-16.0284	2.45893	0.116858		5	1.19951	1.22484	1.021	0.0399147	1.21755	-18.566	0.000214977	0.988302		5	0.590864	0	0	-0.767183	0.166887	-6.88578	2.42583	0.11935
6	0	0.335945	Infinite	0.300318	0.218469	-8.62215	0.842102	0.358796		6	0	0.211485	Infinite	0.270233	0.157074	-11.4418	0.589163	0.442743		6	0	0.322978	Infinite	0.50908	0.236455	-8.32212	0.610793	0.43449		6	0	0	Undefined	0	0	0	0	1
7	201.551	0	0	-180.177	0.453881	-9.60011	6.42749	0.0112367		7	0.573273	0	0	-0.732524	0.260981	-7.10911	1.47494	0.224568		7	5.82074	0.943074	0.162	-7.68822	1.7213	-14.1322	1.75029	0.185841		7	1.75706	0	0	-2.28139	0.365566	-8.44204	5.50713	0.0189391
8	3.17127	0.196653	0.062	-2.65916	0.666273	-16.7895	5.49728	0.0190461		8	0	1.49518	Infinite	1.91053	0.900519	-18.0936	3.01726	0.0823823		8	0	0	Undefined	0	9.55585e-17	-3.83221	0	1		8	1.02593	0	0	-1.33208	0.213406	-7.65834	3.00493	0.0830113
9	2.51172	0.589963	0.235	-1.71796	0.748297	-18.8118	0.289039	0.590837		9	0.812703	0.245366	0.302	-0.724939	0.374043	-13.135	0.611716	0.434142		9	0	1.01133	Infinite	1.59407	0.738632	-10.0682	1.4169	0.233915		9	1.32437	0	0	-1.71957	0.188401	-7.19988	3.31795	0.0685274
10	1.26277	0	0	-1.12885	0.323994	-7.82314	3.86424	0.0493256		10	0.551275	1.70613	3.095	1.47567	1.24892	-17.8523	0.741497	0.389182		10	359.349	0	0	-566.409	0.352506	-5.69614	4.75483	0.0292162		10	2.91592	0	0	-3.78606	0.486992	-10.5361	6.46243	0.0110179
11	0.892434	0	0	-0.797791	0.219522	-7.7067	2.57438	0.108606		11	1.2026	0	0	-1.53668	0.339382	-9.59976	4.66017	0.0308701		11	0	2.03027	Infinite	3.20013	1.24583	-16.4427	3.40944	0.0648243		11	0.590362	0.248956	0.422	-0.443286	0.34854	-10.8346	0.3323	0.564308
12	1.56066	0	0	-1.39515	0.378167	-8.94585	5.37815	0.0203905		12	0	0	Undefined	0	0	0	0	1		12	0.81318	0	0	-1.28174	0.240336	-7.50273	2.26332	0.13247		12	0	0.288906	Infinite	0.375119	0.210215	-7.47936	0.616599	0.432314
13	0.902286	0.212081	0.235	-0.617008	0.336576	-14.0201	0.857215	0.354519		13	0	0	Undefined	0	0	0	0	1		13	2.19829	0	0	-3.46496	0.433148	-8.3641	5.61942	0.0177626		13	0.85671	0	0	-1.11236	0.219506	-6.67914	2.62631	0.105106
14	8720.27	0.212301	0	-7795.29	0.604327	-15.4419	7.35284	0.0066957		14	0	1.16851	Infinite	1.49311	0.733454	-11.6053	1.71462	0.190387		14	0	0	Undefined	0	5.11496e-17	-3.76315	0	1		14	0.906185	0.326147	0.36	-0.753128	0.482385	-12.0571	0.450081	0.502296
15	0.691959	0.196583	0.284	-0.442841	0.304462	-11.8398	0.683444	0.408403		15	0	0.245609	Infinite	0.313838	0.182087	-10.0293	0.589736	0.442521		15	0.707471	0	0	-1.11512	0.232328	-6.82686	2.11052	0.14629		15	1.86617	0	0	-2.42305	0.41347	-8.04952	3.90682	0.0480907
16	0.662912	0	0	-0.59261	0.179652	-6.60744	2.51517	0.112756		16	1.67465	0.314034	0.188	-1.73858	0.660759	-18.1938	1.60389	0.205353		16	2.19823	0	0	-3.46487	0.491861	-8.64057	5.13706	0.0234203		16	0	0	Undefined	0	0	0	0	1
17	2.79299	0	0	-2.49679	0.341707	-7.98638	7.5325	0.00605958		17	0	0	Undefined	0	0	0	0	1		17	92.5051	0	0	-145.807	0.692626	-6.34131	7.35909	0.00667246		17	0	0	Undefined	0	0	0	0	1
18	6.65293	0	0	-5.94739	0.877349	-9.90631	9.58038	0.00196668		18	0.876723	0	0	-1.12027	0.220702	-7.7413	2.57303	0.108699		18	0	0.303374	Infinite	0.47818	0.226323	-7.05098	0.574211	0.44859		18	0.465227	0	0	-0.604056	0.158859	-7.43693	2.09108	0.148161
19	1.53176	0	0	-1.36932	0.172708	-6.76865	3.65668	0.0558447		19	0.669741	0	0	-0.85579	0.166968	-8.53084	2.7508	0.0972056		19	0.720167	0	0	-1.13513	0.322161	-6.92988	1.46409	0.226281		19	1.02593	0	0	-1.33208	0.258741	-8.04258	2.62422	0.105244
20	0.940036	0	0	-0.840344	0.217446	-7.34373	2.63709	0.104395		20	3.37028	0.454769	0.135	-3.72542	0.85894	-14.3399	2.95599	0.0855601		20	2.91886	0.458954	0.157	-3.87732	1.03936	-9.68166	1.72308	0.189297		20	0	0.332647	Infinite	0.431913	0.231206	-7.97627	0.691147	0.405774
21	1.04265	0	0	-0.93208	0.37535	-12.3102	3.72362	0.0536478		21	0	0	Undefined	0	0	0	0	1		21	0	0.420402	Infinite	0.662641	0.312773	-7.54385	0.569957	0.450276		21	0.858166	0.670144	0.781	-0.24413	0.72623	-17.9244	0.0340648	0.853569
22	0.737753	0	0	-0.659514	0.188849	-6.18352	2.54371	0.110735		22	1.54735	0	0	-1.97719	0.390868	-8.41269	5.06921	0.0243544		22	11.1271	0.40897	0.037	-16.894	1.00177	-13.2462	2.5327	0.11151		22	0	0	Undefined	0	0	0	0	1
23	1.8429	0.188538	0.102	-1.47892	0.356477	-13.1751	2.01698	0.155548		23	0	0	Undefined	0	0	0	0	1		23	0	0.514304	Infinite	0.810651	0.367258	-8.14355	0.653933	0.41871		23	9.79926	0.34815	0.036	-12.2714	1.35633	-15.7795	6.74334	0.00940982
24	0	0	Undefined	0	0	0	0	1		24	0	0.238416	Infinite	0.304646	0.17699	-10.3071	0.594873	0.440541		24	1.31905	0	0	-2.0791	0.271159	-5.91992	2.80095	0.0942087		24	0	0	Undefined	0	0	0	0	1
25	1.03916	0.357887	0.344	-0.609025	0.637011	-12.8754	0.703651	0.40156		25	13.2328	0.412535	0.031	-16.3817	0.629096	-11.4065	0.870591	0.350792		25	0	0	Undefined	0	4.00473e-17	-3.32767	0	1		25	0	0	Undefined	0	0	0	0	1
26	0	0	Undefined	0	0	0	0	1		26	0.912469	0	0	-1.16595	0.216139	-6.2937	2.64695	0.103749		26	185.355	0	0	-292.158	0.532061	-6.20069	3.94104	0.0471215		26	56.9083	1.20388	0.021	-72.3272	2.04128	-19.2923	3.04667	0.0809029
27	0.516169	0	0	-0.461429	0.145146	-7.46935	2.46225	0.116612		27	1.02506	0	0	-1.30981	0.226729	-7.587	2.87747	0.089827		27	3.74362	0	0	-5.90073	0.313519	-5.49484	3.41539	0.0645912		27	1.03628	0.999983	0.965	-0.0471254	1.07804	-4.64939	-1.77636e-15	1
28	0.449308	1.1284	2.511	0.60707	0.920244	-15.2885	0.29803	0.58512		28	0	0.229217	Infinite	0.292892	0.183079	-10.4463	0.446473	0.504015		28	0	0	Undefined	0	4.00473e-17	-3.20275	0	1		28	1.03628	0.999983	0.965	-0.0471254	1.07804	-4.64939	-1.77636e-15	1
29	0.515599	0.246644	0.478	-0.240432	0.334707	-10.8241	0.244729	0.620811		29	0.676743	0	0	-0.864737	0.187731	-8.00546	2.41643	0.120069		29	2.20631	0.48128	0.218	-2.719	0.769537	-11.0574	0.787472	0.374866		29	3.42854	0	0	-4.45166	0.373579	-6.25087	3.37688	0.0661169
30	0.429318	0.335901	0.782	-0.08351	0.376879	-14.4099	0.0276355	0.867969		30	3.14137	0.37724	0.12	-3.53198	0.849059	-13.3905	2.14735	0.142817		30	0	0	Undefined	0	9.55585e-17	-3.83221	0	1		30	0.795758	0	0	-1.03322	0.262774	-7.44629	2.14091	0.143417
31	0	0	Undefined	0	0	0	0	1		31	0	0.327973	Infinite	0.419081	0.24206	-8.10145	0.588695	0.442924		31	64.4951	0	0	-101.658	0.722753	-6.2192	7.20516	0.00726941		31	1.17225	0	0	-1.52206	0.294336	-7.93859	2.64848	0.103649
32	0	0.572138	Infinite	0.511462	0.453845	-11.2578	0.864251	0.352552		32	2.96631	0	0	-3.79033	0.36651	-10.4694	8.07491	0.00448823		32	0.549252	0.286861	0.522	-0.413583	0.376138	-13.2722	0.192419	0.66091		32	9.12838	0	0	-11.8524	0.685818	-7.38533	7.31945	0.00682123
33	0	0	Undefined	0	0	0	0	1		33	0	0.259851	Infinite	0.332035	0.189469	-7.72482	0.61773	0.431892		33	1.56151	0.427708	0.274	-1.78711	0.660631	-11.5547	0.591268	0.441929		33	6.05069	0.424223	0.07	-7.30546	0.718047	-11.975	1.4741	0.224701
34	0	0.478253	Infinite	0.427534	0.289062	-13.5921	1.97608	0.159804		34	3.60755	0	0	-4.6097	0.377743	-8.34614	7.85757	0.00506083		34	0.710305	0	0	-1.11959	0.239495	-6.59552	2.04899	0.152307		34	1.61347	0	0	-2.09495	0.303139	-7.65132	2.94883	0.0859396
35	0.610448	0.261455	0.428	-0.311982	0.36592	-11.3083	0.321989	0.570415		35	29.7655	0.804931	0.027	-37.0056	2.01856	-17.675	4.15222	0.0415799		35	1.20776	0	0	-1.90368	0.209105	-7.6966	3.21527	0.0729542		35	1.48491	0	0	-1.92803	0.29696	-8.58976	4.01812	0.0450138
36	0	1.96313	Infinite	1.75494	1.03311	-17.4937	3.73116	0.0534062		36	0.783653	0	0	-1.00135	0.194764	-6.76735	2.63489	0.10454		36	56.9742	0	0	-89.8032	0.518505	-7.32128	5.38335	0.0203298		36	1.02991	0.540574	0.525	-0.635357	0.642601	-13.4424	0.224299	0.635784
37	1.95746	0.735701	0.376	-1.09219	0.87043	-15.7429	0.424703	0.5146		37	0	0.325448	Infinite	0.415855	0.202026	-9.70243	0.9345	0.333696		37	0.710522	0.41677	0.587	-0.463014	0.523356	-9.73274	0.122405	0.726441		37	1.7635	0	0	-2.28975	0.420651	-8.36569	5.46914	0.0193551
38	0.799687	0.569207	0.712	-0.206037	0.629905	-14.5303	0.0600272	0.806453		38	0.925134	0	0	-1.18213	0.216921	-6.30903	2.66606	0.10251		38	1.83187	0.36805	0.201	-2.30729	0.647053	-11.7393	1.10915	0.292266		38	1.22519	1.57268	1.284	0.451182	1.47618	-19.6092	0.0231129	0.879164
39	0	0	Undefined	0	0	0	0	1		39	1.66099	0	0	-2.12239	0.337452	-6.39842	2.58641	0.107784		39	0	0	Undefined	0	4.00473e-17	-3.32567	0	1		39	0	2.12889	Infinite	2.76418	1.07794	-15.0942	3.8845	0.0487337
40	0	1.13071	Infinite	1.01079	0.784684	-14.7786	2.59747	0.107034		40	0	0	Undefined	0	0	0	0	1		40	1.69134	0	0	-2.66591	0.240364	-7.10001	3.39126	0.0655428		40	0.680058	0	0	-0.882994	0.204125	-6.88162	2.26487	0.132337
41	0	0.469471	Infinite	0.419684	0.302189	-10.3073	1.70373	0.191801		41	2.49722	0.31512	0.126	-2.78827	0.556186	-9.97096	1.4172	0.233865		41	0.75758	0	0	-1.1941	0.234666	-7.35224	2.23085	0.13528		41	0.872813	0.725828	0.832	-0.190846	0.766671	-13.3473	0.0166321	0.897385
42	0	1.97796	Infinite	1.76819	1.60042	-17.8703	2.27789	0.13123		42	2.59532	0	0	-3.31628	0.23065	-6.43335	4.76003	0.029128		42	0	0	Undefined	0	0	0	0	1		42	3.66749	0	0	-4.76191	0.440365	-8.09439	7.73684	0.00541053
43	3.37494	0	0	-3.01703	0.880332	-10.8411	7.79298	0.00524495		43	2.59532	0	0	-3.31628	0.23065	-6.95964	4.76003	0.029128		43	0.812019	0	0	-1.27991	0.178175	-8.97206	2.78663	0.0950538		43	0.90945	0.618808	0.68	-0.377373	0.688865	-16.9178	0.0783494	0.779547
44	1.2784	0.59865	0.468	-0.607667	0.793501	-15.4359	0.380247	0.537471		44	1.03005	0	0	-1.31619	0.172536	-7.77482	3.25245	0.0713167		44	0	0	Undefined	0	0	0	0	1		44	8.74665	0	0	-11.3567	1.1234	-13.9015	11.6749	0.000633503
45	3.07484	1.08269	0.352	-1.78088	1.41539	-19.837	0.845684	0.357776		45	0	0	Undefined	0	0	0	0	1		45	1.07979	0.587451	0.544	-0.776031	0.765972	-17.2372	0.310577	0.577326		45	1.75308	0.569595	0.325	-1.53665	0.856867	-16.3283	0.994926	0.318541
46	0.662047	0.265537	0.401	-0.35446	0.378407	-11.5978	0.37084	0.542547		46	0.638425	0.538199	0.843	-0.128068	0.566902	-13.6008	0.0168901	0.896597		46	3.48611	0	0	-5.49484	0.382814	-10.3122	7.03318	0.00800132		46	0	0	Undefined	0	0	0	0	1
47	0.782604	1.84316	2.355	0.94808	1.63462	-20.9818	0.338572	0.560655		47	0	0.68411	Infinite	0.87415	0.497304	-9.70468	1.17017	0.279366		47	0.617617	0.264745	0.429	-0.556201	0.36963	-14.1864	0.327804	0.566955		47	2.00953	0	0	-2.6092	0.312476	-6.52874	3.16273	0.0753369
48	1.06053	0.987352	0.931	-0.0654132	1.01918	-17.8208	0.00436588	0.947318		48	1.76225	2.48902	1.412	0.928666	2.26384	-18.7346	0.0586917	0.808576		48	4.48009	0.603183	0.135	-6.11082	1.39835	-12.0838	2.05984	0.151227		48	0	0.332862	Infinite	0.432191	0.232991	-8.07315	0.69447	0.404648
49	1.53176	0	0	-1.36932	0.199183	-5.75681	3.39118	0.0655459		49	1.02245	0	0	-1.30648	0.302875	-8.33971	3.42942	0.0640445		49	0	0.344493	Infinite	0.542992	0.246271	-8.20765	0.641107	0.42331		49	0	0	Undefined	0	0	0	0	1
50	0	0.246495	Infinite	0.220354	0.204696	-10.0156	0.375011	0.540285		50	1.78643	0	0	-2.28268	0.39745	-8.77174	5.76047	0.0163907		50	4.57247	0	0	-7.20717	0.398314	-9.7335	7.61967	0.0057735		50	0.935974	1.84013	1.966	1.17396	1.45549	-17.6135	0.270112	0.603257
51	4.26166	0.61745	0.145	-3.25774	1.26117	-21.0965	1.96457	0.161026		51	0	0.332616	Infinite	0.425014	0.259069	-10.9613	0.537377	0.463522		51	3.21415	0	0	-5.06617	0.925997	-10.2579	5.0315	0.0248903		51	12.1938	0.340635	0.028	-15.3902	0.915965	-16.255	5.52261	0.0187723
52	8755.27	0.486022	0	-7826.33	0.943217	-15.118	4.86987	0.0273295		52	0.843072	1.06432	1.262	0.282702	1.00421	-16.7893	0.0342882	0.853095		52	4.5069	1.30548	0.29	-5.04611	1.51611	-14.4528	0.359929	0.548546		52	0.795867	0	0	-1.03336	0.262555	-7.63108	2.14086	0.143422
53	0	0.22244	Infinite	0.19885	0.186275	-8.8214	0.350295	0.553946		53	0.84595	1.28902	1.524	0.566145	1.15589	-18.1392	0.105564	0.745252		53	127.98	2.66567	0.021	-197.522	3.29838	-20.7177	1.11145	0.291766		53	0.577574	0.287172	0.497	-0.377061	0.381383	-13.1953	0.215565	0.64244
54	4.87514	0.353506	0.073	-4.04212	0.861562	-14.1783	2.67342	0.102037		54	3.90148	0	0	-4.98528	0.709558	-7.3204	6.48953	0.0108512		54	2.14209	0.258109	0.12	-2.96955	0.63877	-14.3749	2.86474	0.0905403		54	0	0	Undefined	0	0	0	0	1
55	0	0	Undefined	0	0	0	0	1		55	0.838942	0.313484	0.374	-0.671425	0.450503	-12.0691	0.412582	0.520662		55	1.56061	0.361738	0.232	-1.88967	0.561142	-9.2761	0.70955	0.399593		55	7.05732	0	0	-9.1633	0.730372	-10.6239	11.2136	0.000811986
56	0.910957	0.421739	0.463	-0.437336	0.503882	-16.804	0.274161	0.600554		56	1.51524	0	0	-1.93616	0.171471	-6.90078	3.7109	0.0540581		56	18.8289	0	0	-29.6782	0.717184	-11.014	12.7087	0.00036396		56	0.597753	0	0	-0.776129	0.166619	-7.75627	2.44431	0.117952
57	2.87938	0.472003	0.164	-2.15207	0.796978	-16.1745	1.88391	0.169891		57	0.841276	0	0	-1.07498	0.44092	-9.97971	2.39766	0.121517		57	0.934113	0.580496	0.621	-0.557375	0.663475	-16.6312	0.118776	0.730366		57	0.696927	0	0	-0.904897	0.176663	-6.95286	2.5833	0.107996
58	10.719	0.600622	0.056	-9.04534	0.755253	-13.0865	0.720412	0.396009		58	1.51188	0.966285	0.639	-0.697159	1.11949	-14.4474	0.143284	0.705038		58	1.70213	0	0	-2.68291	0.42978	-8.05917	4.46904	0.0345144		58	16.3816	0.309001	0.019	-20.8688	0.68099	-12.375	2.49604	0.114133
59	1.27099	0.279871	0.22	-0.886011	0.547537	-13.0449	1.26189	0.261294		59	0	0.315506	Infinite	0.403151	0.241949	-9.03275	0.528283	0.46733		59	1.45874	1.32392	0.908	-0.212495	1.3594	-15.7065	0.00356184	0.95241		59	1.16774	0	0	-1.51621	0.186286	-6.94592	3.21101	0.0731441
60	0.985208	0	0	-0.880726	0.334184	-11.5538	3.94243	0.0470828		60	1.08319	0	0	-1.38409	0.16622	-7.63691	3.3684	0.0664581		60	10000	2.09143	0	-15758.8	3.46412	-22.2661	3.44193	0.0635614		60	0.714231	0	0	-0.927365	0.177777	-7.06557	2.61498	0.105859
61	0	0	Undefined	0	0	0	0	1		61	0	0	Undefined	0	0	0	0	1		61	10.5394	0.357982	0.034	-16.048	0.607052	-10.8075	1.88286	0.170009		61	0.595293	0.292105	0.491	-0.393662	0.390769	-10.5514	0.225156	0.635139
62	0	0.193816	Infinite	0.173261	0.147717	-10.5952	0.534829	0.464584		62	95.3096	0	0	-121.786	0.677898	-7.70276	9.10153	0.00255396		62	0	2.74429	Infinite	4.32557	1.17534	-18.1523	5.04148	0.0247474		62	3468.11	0	0	-4503.03	0.89983	-8.05433	8.42523	0.00370051
63	0	0.268429	Infinite	0.239962	0.213843	-8.80948	0.444353	0.505029		63	0.868296	0	0	-1.1095	0.441288	-13.2011	2.47978	0.115318		63	0	0	Undefined	0	0	0	0	1		63	2.42206	0	0	-3.14483	0.452661	-8.74521	5.52928	0.0187008
64	0.715365	0	0	-0.639501	0.181744	-7.37634	2.60325	0.106645		64	0.750537	0.280799	0.374	-0.600227	0.404073	-10.6748	0.407538	0.523222		64	0	0	Undefined	0	0	0	0	1		64	2.04893	0	0	-2.66035	0.544038	-8.99305	6.02163	0.0141316
65	0	0	Undefined	0	0	0	0	1		65	0.392322	0	0	-0.501305	0.213797	-7.59338	1.18047	0.277261		65	1.661	0	0	-2.61809	0.384772	-8.33238	5.35773	0.0206306		65	1.7409	0.296035	0.17	-1.87603	0.476761	-11.5744	0.969568	0.324788
66	0	0	Undefined	0	0	0	0	1		66	0	0	Undefined	0	0	0	0	1		66	6.88805	0.386251	0.056	-10.2482	0.848933	-13.5009	2.34043	0.126055		66	2.48376	0	0	-3.22494	0.460044	-9.92952	5.56474	0.0183257
67	0	0	Undefined	0	0	0	0	1		67	3.37295	0	0	-4.30993	0.421133	-6.73336	6.5113	0.0107191		67	0	0	Undefined	0	0	0	0	1		67	0	0	Undefined	0	0	0	0	1
68	0	0.352607	Infinite	0.315213	0.326968	-13.525	0.266436	0.605733		68	0.503174	0	0	-0.642952	0.165709	-8.01134	2.1597	0.141673		68	0	0	Undefined	0	0	0	0	1		68	1.38028	0	0	-1.79218	0.187574	-7.72146	3.41827	0.0644785
69	0.937742	0.73214	0.781	-0.183798	0.820995	-16.1787	0.0497774	0.823451		69	1.72601	0	0	-2.20548	0.422983	-7.6246	4.94313	0.0261945		69	1.57121	0	0	-2.47656	0.26755	-5.8753	3.07928	0.0792958		69	0	0	Undefined	0	0	0	0	1
70	0.73777	0	0	-0.659529	0.141876	-7.39288	3.09048	0.0787516		70	0	0.298914	Infinite	0.38195	0.224763	-8.11345	0.563427	0.452883		70	2.46733	0	0	-3.88903	1.10067	-11.4812	5.20528	0.0225184		70	0	0	Undefined	0	0	0	0	1
71	0.673606	0	0	-0.60217	0.186646	-6.47848	2.45723	0.116985		71	3.66952	0.558913	0.152	-3.9747	1.16889	-15.9662	3.15086	0.0758868		71	1.90875	0	0	-3.0086	0.27009	-6.08201	3.19334	0.0739387		71	2038.86	0	0	-2647.28	0.4765	-9.65462	8.46056	0.00362929
72	2.0627	0.372039	0.18	-1.51137	0.815737	-13.5712	1.64875	0.19913		72	2.61649	0	0	-3.34333	0.229859	-7.06987	4.77246	0.0289184		72	0.667251	0	0	-1.05173	0.175057	-8.602	2.67514	0.101926		72	1.00819	0	0	-1.30905	0.201268	-8.83258	3.07255	0.0796245
73	1.83191	0	0	-1.63763	0.452146	-8.27562	4.81179	0.0282656		73	0	0	Undefined	0	0	0	0	1		73	0	0	Undefined	0	0	0	0	1		73	1.68548	0.359398	0.213	-1.72179	0.759955	-17.8611	1.46527	0.226093
74	1.72135	0.243709	0.142	-1.32093	0.398425	-13.1604	1.17091	0.279215		74	1.55261	0	0	-1.98391	0.171966	-6.91072	3.74222	0.053054		74	3.6728	0	0	-5.78909	0.487038	-6.98414	6.04153	0.0139732		74	69.5941	0.316166	0.005	-89.9513	0.811318	-13.2031	3.80337	0.0511494
75	2.93382	0.236924	0.081	-2.41089	0.699011	-12.4057	3.8211	0.050611		75	0.85544	1.63613	1.913	0.997564	1.3772	-20.5931	0.173454	0.67706		75	0	0	Undefined	0	0	0	0	1		75	7.46336	0.678519	0.091	-8.80951	1.06036	-17.7887	1.9835	0.159022
76	0	0.771321	Infinite	0.689522	0.499802	-14.9315	2.34946	0.125326		76	0.783653	0	0	-1.00135	0.195795	-7.39079	2.6166	0.105751		76	0	0	Undefined	0	0	0	0	1		76	0.503932	0.297906	0.591	-0.267507	0.374596	-13.7991	0.126177	0.722429
77	0.503821	0.451998	0.897	-0.046327	0.468238	-18.5762	0.00699844	0.933329		77	2.59823	0	0	-3.32	0.339498	-9.87412	7.09	0.00775151		77	0.559241	0	0	-0.881481	0.26689	-6.86701	1.40139	0.236491		77	13.6395	0.286116	0.021	-17.3381	0.723941	-11.5608	3.66575	0.0555417
78	8.14409	0.656956	0.081	-6.69312	1.02415	-18.2843	1.33704	0.247556		78	1.76974	0	0	-2.26136	0.388299	-7.36404	5.34246	0.0208121		78	0	0	Undefined	0	0	0	0	1		78	0.856497	0.649112	0.758	-0.269271	0.701694	-15.7894	0.0383977	0.844647
79	0.754559	1.32598	1.757	0.510819	1.15714	-17.7313	0.202892	0.652396		79	2.25946	0	0	-2.88712	0.834926	-10.2811	4.73804	0.0295027		79	1.57121	0	0	-2.47656	0.26755	-5.8753	3.07928	0.0792958		79	1.90692	0.662483	0.347	-1.61579	1.00244	-13.2343	0.895654	0.34395
80	2.1193	0	0	-1.89455	0.453342	-8.46386	4.9632	0.0258922		80	3.01323	0	0	-3.85028	0.660086	-12.083	7.36886	0.00663629		80	0.388869	0	0	-0.612939	0.2195	-8.64614	1.09733	0.294853		80	0.836652	0	0	-1.08632	0.212014	-8.47273	2.53012	0.111691
81	0.516275	0.471558	0.913	-0.0399747	0.485845	-12.8513	0.00475009	0.945053		81	1.39152	0.250324	0.18	-1.4582	0.404426	-12.9869	1.03402	0.309216		81	0	0	Undefined	0	0	0	0	1		81	61.3673	0	0	-79.68	0.555784	-8.14961	9.70532	0.00183736
82	0	0.2499	Infinite	0.223398	0.166872	-9.16055	0.787104	0.374977		82	0	0.311883	Infinite	0.398521	0.232727	-8.13241	0.577331	0.44736		82	1.58696	0.52596	0.331	-1.67236	1.05032	-16.2191	0.808003	0.368711		82	0.696927	0	0	-0.904897	0.176663	-6.95286	2.5833	0.107996
83	0	0.251524	Infinite	0.224849	0.197666	-7.36406	0.473252	0.491495		83	2.48533	0.324081	0.13	-2.76162	0.560919	-11.9747	1.3849	0.239268		83	1.19082	0	0	-1.87697	0.235917	-8.21204	2.91438	0.0877931		83	0	0	Undefined	0	0	0	0	1
84	4.96755	0.725367	0.146	-3.7923	0.876154	-15.8775	0.910582	0.33996		84	3.28691	0.789762	0.24	-3.19083	1.10749	-14.7635	1.21048	0.271237		84	70.9322	0	0	-111.804	0.530624	-7.01715	7.71214	0.00548507		84	0.774408	1.16038	1.498	0.501146	1.04341	-18.1472	0.0975292	0.754815
85	2.1867	0.543388	0.248	-1.46904	0.87045	-17.8836	1.2395	0.265567		85	5.22719	0.636784	0.122	-5.86558	1.09554	-17.4674	1.95194	0.162378		85	7.35013	0	0	-11.5853	0.589951	-12.3503	9.1492	0.00248826		85	4.2273	0	0	-5.48877	0.318214	-6.69611	3.5243	0.0604755
86	0	0	Undefined	0	0	0	0	1		86	0	1.11426	Infinite	1.42379	0.779644	-13.1748	1.39855	0.236966		86	150.508	0	0	-237.231	0.545254	-6.62057	6.81427	0.00904323		86	0	0	Undefined	0	0	0	0	1
87	0.916865	0	0	-0.819631	0.160167	-6.63211	3.18168	0.074468		87	542.778	0	0	-693.557	0.224501	-6.18512	3.99371	0.0456703		87	1.25038	0	0	-1.97086	0.189181	-8.39433	3.37365	0.0662469		87	1.60813	0.316645	0.197	-1.67688	0.612349	-13.1972	1.42686	0.232277
88	0	0	Undefined	0	0	0	0	1		88	0.769204	0	0	-0.982882	0.214265	-7.44386	2.50975	0.113144		88	0	0	Undefined	0	0	0	0	1		88	2.56288	1.3983	0.546	-1.51209	1.9292	-20.0492	0.340174	0.559729
89	0	0	Undefined	0	0	0	0	1		89	0	0	Undefined	0	0	0	0	1		89	1.67207	0.323554	0.194	-2.12554	0.701281	-13.2448	1.65982	0.197628		89	0.602233	0	0	-0.781946	0.188746	-6.60334	2.20279	0.137761
90	4.79692	0	0	-4.2882	0.524931	-7.12045	6.34419	0.0117766		90	0	0	Undefined	0	0	0	0	1		90	0	0.35829	Infinite	0.564741	0.265373	-7.53325	0.588992	0.442809		90	0.585358	0.290464	0.496	-0.382894	0.387521	-10.222	0.21938	0.639513
91	0.653061	0	0	-0.583804	0.144657	-7.53824	2.90166	0.0884883		91	0	0	Undefined	0	0	0	0	1		91	2.52358	0	0	-3.9777	0.664222	-11.8236	6.46783	0.0109844		91	0.59774	0	0	-0.776113	0.189045	-6.66208	2.20235	0.137801
92	50.1516	0.58626	0.012	-44.3089	1.43714	-15.5443	5.72309	0.0167433		92	0	0	Undefined	0	0	0	0	1		92	2.49336	0.735565	0.295	-2.77064	1.03856	-14.974	0.716673	0.397237		92	0.774238	0	0	-1.00528	0.192666	-7.41572	2.5292	0.111757
93	4.03705	0.222256	0.055	-3.41023	0.529208	-11.6869	3.57009	0.0588291		93	0	0.280378	Infinite	0.358264	0.196949	-7.0746	0.689232	0.406426		93	1.22204	1.33671	1.094	0.180747	1.30667	-15.6137	0.00463703	0.945709		93	9.62223	0.330737	0.034	-12.0642	0.778413	-13.2946	3.99632	0.0455997
94	0.467946	1.42637	3.048	0.856781	1.08806	-17.8579	1.07262	0.300355		94	1.45968	0	0	-1.86517	0.349	-11.4679	4.98352	0.0255899		94	6.88929	0.466972	0.068	-10.1229	0.684378	-11.5971	1.55014	0.213115		94	1.90108	0	0	-2.46838	0.363267	-11.9894	5.43383	0.0197504
95	0.996002	0.266563	0.268	-0.652082	0.41264	-11.909	0.658281	0.417167		95	0	0	Undefined	0	0	0	0	1		95	0	2.29332	Infinite	3.61474	1.16058	-16.6336	5.06257	0.024448		95	0.869712	0	0	-1.12924	0.241498	-8.27024	2.40181	0.121195
96	0	0	Undefined	0	0	0	0	1		96	3.00436	0	0	-3.83894	0.48775	-10.9277	9.28027	0.00231636		96	0.867052	0.338784	0.391	-0.832661	0.482582	-12.4753	0.372349	0.541727		96	10000	0.47986	0	-12983.5	0.756388	-15.4605	4.39293	0.0360882
97	0	0	Undefined	0	0	0	0	1		97	0	0	Undefined	0	0	0	0	1		97	0	0.33429	Infinite	0.52691	0.266744	-9.28603	0.454005	0.500439		97	1.32437	0	0	-1.71957	0.188401	-7.19988	3.31795	0.0685274
98	0.440477	0	0	-0.393765	0.158507	-7.81018	2.00389	0.156896		98	0	1.76349	Infinite	2.25338	0.919881	-17.8867	3.23928	0.0718921		98	2.63778	0	0	-4.1577	0.366158	-10.4065	6.72229	0.00952151		98	1.50772	0.2727	0.181	-1.60356	0.592498	-13.3864	1.8316	0.175939
99	1.03004	0	0	-0.920801	0.333682	-8.98361	4.28172	0.0385244		99	3.88329	0	0	-4.96203	0.585143	-6.93175	7.26053	0.00704865		99	0	0	Undefined	0	0	0	0	1		99	155.757	0	0	-202.237	0.576168	-11.036	10.9993	0.000911455
100	0	0.194553	Infinite	0.17392	0.148209	-10.1042	0.536656	0.463822		100	0	2.08029	Infinite	2.65818	1.24236	-15.8596	1.90357	0.167679		100	332.663	0	0	-524.347	0.264957	-5.91508	3.41401	0.0646451		100	0	0	Undefined	0	0	0	0	1
101	1.41351	0	0	-1.26361	0.501531	-13.0491	5.45794	0.0194796		101	1.23166	0.553633	0.45	-0.866382	0.665952	-12.8302	0.290614	0.589827		101	4.38812	0	0	-6.91659	0.470361	-9.63598	6.94822	0.00839029		101	0.620662	0	0	-0.805874	0.174229	-8.01491	2.46929	0.11609
102	2.04664	0	0	-1.82959	0.389924	-10.1889	5.90619	0.0150878		102	0	0.571634	Infinite	0.730429	0.423107	-13.32	1.15312	0.282898		102	0	0	Undefined	0	0	0	0	1		102	0	0	Undefined	0	0	0	0	1
103	4.3305	0	0	-3.87125	0.34383	-8.50755	7.62148	0.00576772		103	0	0.599982	Infinite	0.766652	0.411566	-9.69635	1.41778	0.233769		103	1.3066	0.256263	0.196	-1.65554	0.413668	-17.3225	0.922082	0.336929		103	0	0	Undefined	0	0	0	0	1
104	0.395717	0	0	-0.353751	0.157318	-8.85806	1.79518	0.180296		104	0.492485	0	0	-0.629293	0.172692	-7.79854	2.04559	0.152648		104	0	0	Undefined	0	0	0	0	1		104	6.37098	0.662144	0.104	-7.41241	1.51964	-16.7339	4.11423	0.0425239
105	0	0	Undefined	0	0	0	0	1		105	9947.94	1.06046	0	-12710	1.0647	-15.8679	2.16359	0.141314		105	59.4669	0	0	-93.7322	0.69072	-7.72264	8.08679	0.00445891		105	0	0.393937	Infinite	0.511493	0.260942	-9.44901	0.795938	0.372311
106	1.9439	0	0	-1.73775	0.163087	-7.30873	4.87639	0.0272266		106	0	0	Undefined	0	0	0	0	1		106	1.77993	0.364877	0.205	-2.23043	0.581381	-9.4949	0.839743	0.35947		106	0	0	Undefined	0	0	0	0	1
107	3.73453	0	0	-3.33848	0.507578	-7.693	6.00429	0.0142711		107	9946.32	0.275698	0	-12709	0.450824	-11.8726	1.50083	0.220543		107	3.73242	0	0	-5.88307	0.320379	-6.50136	4.24753	0.0393076		107	0.714574	0.325625	0.456	-0.505016	0.442735	-13.1313	0.265744	0.606201
108	0	0	Undefined	0	0	0	0	1		108	0.839075	0.233454	0.278	-0.773857	0.361918	-11.7353	0.686938	0.407208		108	10000	0.418576	0	-15761.4	1.31455	-12.7011	4.52944	0.0333166		108	0	0.287165	Infinite	0.372858	0.194161	-7.09913	0.767896	0.380869
109	1.6176	0	0	-1.44605	0.468602	-11.3356	5.67068	0.0172508		109	0	0	Undefined	0	0	0	0	1		109	0.666709	0.547052	0.821	-0.188603	0.599958	-11.7064	0.0163571	0.898232		109	0	0.253939	Infinite	0.329718	0.179635	-7.84133	0.684751	0.407956
110	1.63584	0	0	-1.46236	0.298291	-8.49237	6.07587	0.0137041		110	1.88342	0	0	-2.40662	0.338353	-6.45152	2.6475	0.103713		110	0	0	Undefined	0	0	0	0	1		110	8.97619	0	0	-11.6548	0.763614	-11.6299	10.802	0.00101392
111	1.66883	0	0	-1.49185	0.517771	-11.4627	5.99904	0.0143136		111	0	0.875081	Infinite	1.11817	0.530369	-11.9316	1.85969	0.17266		111	0	0	Undefined	0	0	0	0	1		111	69.2694	0.644791	0.009	-89.1029	1.6203	-15.0183	7.05928	0.00788558
112	0	0	Undefined	0	0	0	0	1		112	0.634847	0	0	-0.811202	0.198301	-6.96598	2.23021	0.135336		112	10000	1.52406	0	-15759.7	2.33629	-19.7602	2.49779	0.114006		112	0.696927	0	0	-0.904897	0.205158	-6.96955	2.29063	0.130157
113	0.59595	0	0	-0.532749	0.141782	-7.36755	2.79515	0.0945502		113	1.64094	0.667989	0.407	-1.24323	0.942126	-15.1149	0.591351	0.441897		113	332.663	0	0	-524.347	0.264957	-5.91508	3.41401	0.0646451		113	4.21479	0.882484	0.209	-4.32671	1.26733	-16.7597	1.6234	0.202619
114	422.582	0	0	-377.767	0.508409	-7.55195	10.5496	0.0011621		114	1131.84	0	0	-1446.26	0.662094	-6.86928	7.58601	0.00588229		114	3.56339e-14	8.32565	233644086109014	13.123	3.64122	-19.619	1.92312	0.165513		114	5.55112e-17	0.852711	1.53611e+16	1.10717	0.552712	-12.7287	2.38328	0.12264
115	0.662793	0	0	-0.592504	0.180151	-6.52896	2.52107	0.112335		115	15.5263	0	0	-19.8394	0.467905	-10.5476	10.2711	0.00135133		115	0	1.34142	Infinite	2.11436	0.935246	-12.4873	1.44997	0.228532		115	0.522481	0	0	-0.678395	0.187436	-9.19402	1.98697	0.158658
116	2.1193	0	0	-1.89455	0.453342	-8.46386	4.9632	0.0258922		116	0.806193	0.343293	0.426	-0.591491	0.475296	-11.0185	0.309271	0.578128		116	1.04096	0	0	-1.64078	0.226768	-8.45175	2.77485	0.0957557		116	1.94187	0.292029	0.15	-2.14217	0.627851	-11.5636	1.789	0.181048
117	1.54571	0.242523	0.157	-1.16498	0.508733	-12.621	1.80967	0.178548		117	0	0.265369	Infinite	0.339087	0.204779	-7.84799	0.508552	0.475766		117	1214.61	0	0	-1914.49	0.756941	-6.89704	7.14681	0.00750976		117	0.680058	0	0	-0.882994	0.204125	-6.88162	2.26487	0.132337
118	1.86436	0.629308	0.338	-1.10407	1.0439	-21.5367	0.993357	0.318923		118	1.65934	0.310571	0.187	-1.72345	0.502765	-11.8354	0.932069	0.334326		118	89.6584	0	0	-141.32	0.410151	-6.65341	3.55502	0.0593658		118	50.9254	0.334645	0.007	-65.6876	0.994429	-16.0632	5.67012	0.0172563
119	2.76915	0	0	-2.47548	0.339811	-8.46977	7.74524	0.00538542		119	0	33.8275	Infinite	43.2245	7.07031	-23.2936	0.00104142	0.974256		119	0	0	Undefined	0	0	0	0	1		119	0.874847	0	0	-1.13591	0.205941	-6.96884	2.78207	0.0953249
120	0	0	Undefined	0	0	0	0	1		120	1.93577	0	0	-2.47351	0.221668	-6.07238	3.51596	0.0607806		120	0	0	Undefined	0	0	0	0	1		120	3.55816	0	0	-4.61996	0.58849	-9.91531	8.98106	0.00272792
121	3.74358	0.62003	0.166	-2.7923	0.828174	-15.7822	1.41163	0.234786		121	0.83806	1.64808	1.967	1.03503	1.2887	-19.6363	0.243936	0.621378		121	3.37139	0	0	-5.31401	0.244627	-6.62882	5.19595	0.0226396		121	0.704783	0	0	-0.915098	0.210877	-7.93097	2.39541	0.121692
122	0.938376	0	0	-0.838861	0.159025	-8.67132	3.23616	0.0720293		122	1.83418	0	0	-2.3437	0.320485	-9.08573	6.26511	0.0123138		122	0	0	Undefined	0	0	0	0	1		122	0.574244	0.248289	0.432	-0.423223	0.345974	-10.9107	0.314519	0.57492
123	0.908052	0.217936	0.24	-0.616929	0.351313	-11.7029	0.852784	0.355766		123	13.175	0.681732	0.052	-15.9638	1.30818	-21.0971	3.65378	0.0559422		123	0	0	Undefined	0	0	0	0	1		123	2.1291	0.25859	0.121	-2.4287	0.634123	-12.0512	2.7467	0.0974557
124	0.744593	0.478109	0.642	-0.238223	0.538412	-16.17	0.10642	0.744257		124	0	0.719592	Infinite	0.919489	0.554527	-11.1182	0.961842	0.326723		124	0	0	Undefined	0	0	0	0	1		124	2.00953	0	0	-2.6092	0.243595	-5.89314	3.6634	0.0556202
125	1.39077e-16	1.06697	7671793323123160	0.953819	0.845086	-15.7381	1.62797	0.201984		125	8.49219	0	0	-10.8513	0.960761	-11.5644	12.5907	0.000387664		125	0	0	Undefined	0	0	0	0	1		125	9.63542	0	0	-12.5107	0.826342	-10.565	11.3817	0.000741722
126	0.718736	0.608671	0.847	-0.0983928	0.638913	-14.402	0.015029	0.90243		126	0.831451	1.14931	1.382	0.406155	1.05874	-16.269	0.063141	0.801599		126	0.479187	0	0	-0.755298	0.184746	-10.4507	1.87056	0.171411		126	3.19214	0	0	-4.14471	0.377667	-7.64081	6.54527	0.0105164
127	1.92996	0.616991	0.32	-1.17373	0.867867	-19.0292	0.726436	0.394041		127	0.535503	0	0	-0.684262	0.189003	-7.12449	2.02635	0.154591		127	1.80134	0.372023	0.207	-2.2529	0.589648	-10.5831	0.800487	0.370948		127	0	0	Undefined	0	0	0	0	1
128	0	0	Undefined	0	0	0	0	1		128	0	0	Undefined	0	0	0	0	1		128	0	0	Undefined	0	0	0	0	1		128	1.02136	0	0	-1.32614	0.228441	-8.06661	2.85888	0.0908706
129	5.86082	0.809896	0.138	-4.51527	1.80387	-17.6084	2.2922	0.130026		129	0	0	Undefined	0	0	0	0	1		129	0	0	Undefined	0	0	0	0	1		129	1.37629	0.264327	0.192	-1.44379	0.422078	-12.8698	0.975505	0.323311
130	0.738223	0.315513	0.427	-0.377881	0.441117	-12.5075	0.299821	0.583995		130	0.684258	0	0	-0.87434	0.192186	-7.85794	2.50667	0.113366		130	0	0.248783	Infinite	0.392134	0.188313	-7.65061	0.547152	0.459484		130	8.00717	0	0	-10.3966	0.482978	-6.94792	8.37007	0.00381452
131	1.53833	0.771051	0.501	-0.685907	0.953557	-17.9698	0.371049	0.542433		131	3.61601	0	0	-4.62051	1.32955	-11.6696	7.01184	0.00809726		131	0	0.423332	Infinite	0.66726	0.302843	-8.48542	0.678695	0.410036		131	0.788574	0	0	-1.02389	0.198813	-6.77609	2.68895	0.101047
132	0.534518	0.846267	1.583	0.278688	0.707097	-15.3207	0.12703	0.721531		132	3.37303	0	0	-4.31003	0.463247	-7.02396	6.12398	0.013336		132	13.7508	0.72236	0.053	-20.5355	2.19467	-15.9372	5.21941	0.0223362		132	2.18176	0	0	-2.83282	0.453974	-7.53772	5.65199	0.0174356
133	1.05175	0.262772	0.25	-0.705308	0.402181	-14.6701	0.69189	0.405522		133	1.55264	0	0	-1.98395	0.228574	-6.47698	3.18488	0.0743224		133	2.73838	1.78069	0.65	-1.50952	1.98036	-16.5231	0.101752	0.749737		133	1.25857	0	0	-1.63414	0.202725	-6.14973	3.126	0.0770527
134	2255.08	0	0	-2015.93	0.484136	-9.61455	9.53317	0.00201792		134	1.94774	0	0	-2.48881	0.389462	-9.14167	6.07023	0.0137479		134	0	0.357184	Infinite	0.562997	0.282841	-8.85465	0.458929	0.498125		134	0	0	Undefined	0	0	0	0	1
135	0	0.61436	Infinite	0.549206	0.456364	-10.9847	1.51492	0.21839		135	0	0	Undefined	0	0	0	0	1		135	0	0	Undefined	0	0	0	0	1		135	2.16133	0	0	-2.8063	0.441785	-9.59852	5.25056	0.0219397
136	0.816102	0.863086	1.058	0.0420017	0.845745	-16.5846	0.00165382	0.967561		136	1.4554	0.218127	0.15	-1.58097	0.365813	-11.6084	1.22582	0.268222		136	0.932527	0	0	-1.46986	0.17638	-7.78637	3.09286	0.0786365		136	4.06849	0	0	-5.28257	0.497622	-10.0125	6.98982	0.00819746
137	0.903623	0	0	-0.807793	0.217266	-8.61047	2.58575	0.107829		137	0.642657	0.398432	0.62	-0.312068	0.490942	-10.9654	0.101775	0.749709		137	0	2.34583	Infinite	3.69752	1.54914	-13.7622	2.70986	0.0997295		137	0.620662	0	0	-0.805874	0.174229	-8.01491	2.46929	0.11609
138	0	0	Undefined	0	0	0	0	1		138	3.47923e-17	1.11562	3.20651e+16	1.42554	0.812715	-14.2294	2.24494	0.134052		138	3.18882	0.778799	0.244	-3.79869	0.999957	-13.1658	0.586674	0.443708		138	1.40942	0	0	-1.83	0.344583	-10.8785	4.97242	0.0257547
139	0.873169	0.364377	0.417	-0.454834	0.446115	-15.3603	0.358822	0.549161		139	0	0	Undefined	0	0	0	0	1		139	10000	0.664415	0	-15761	1.35362	-15.0952	4.88422	0.0271033		139	0.46988	0.69923	1.488	0.297791	0.59985	-13.5003	0.0949982	0.757917
140	6.52936	0.20058	0.031	-5.65761	0.615098	-14.84	5.72159	0.0167576		140	1.55105	0	0	-1.98192	0.391211	-8.40739	5.07757	0.0242373		140	0	0	Undefined	0	0	0	0	1		140	1.38028	0	0	-1.79218	0.21737	-6.62727	3.14257	0.0762735
141	2.42318	0	0	-2.1662	0.65143	-11.1514	7.68834	0.00555786		141	3.37295	0	0	-4.30993	0.37943	-7.94118	6.86486	0.00879072		141	1.23834	0	0	-1.95188	0.195112	-8.06794	3.34722	0.0673186		141	0.726854	0.251885	0.347	-0.616705	0.370099	-10.871	0.480302	0.488286
142	1.25131	0.214995	0.172	-0.926413	0.356087	-11.9339	1.14206	0.285217		142	0	0	Undefined	0	0	0	0	1		142	3.9038	0	0	-6.1532	0.631516	-10.6191	9.06855	0.00260044		142	0	0.26465	Infinite	0.343624	0.174086	-9.9294	0.830701	0.36207
143	0	1.18043	Infinite	1.05525	0.742838	-12.9433	2.5857	0.107833		143	0.545049	0	0	-0.69646	0.178185	-8.90179	2.19474	0.138482		143	4.09335	0	0	-6.45198	0.572581	-6.53846	5.99857	0.0143175		143	0	0.41856	Infinite	0.543462	0.320625	-9.20196	0.527729	0.467563
144	2.17973	0.330021	0.151	-1.65355	0.552438	-12.1107	1.1973	0.273862		144	1.83422	0	0	-2.34375	0.400712	-8.16851	5.43699	0.0197146		144	0	0	Undefined	0	0	0	0	1		144	1.09722	0	0	-1.42464	0.186298	-6.31115	3.15147	0.0758588
145	1.01661	0.981642	0.966	-0.0312591	0.987769	-18.3213	0.000492304	0.982298		145	4.24168	0	0	-5.41998	1.33832	-11.1618	7.47507	0.00625592		145	0.856097	0.312266	0.365	-0.857192	0.456482	-10.6942	0.437096	0.508528		145	4.30938	0	0	-5.59535	0.438732	-9.17809	7.67849	0.00558829
146	0	0.26758	Infinite	0.239203	0.215183	-8.50778	0.425393	0.514258		146	1.66099	0	0	-2.12239	0.250996	-5.70426	3.17542	0.0747541		146	0	0	Undefined	0	0	0	0	1		146	0	0	Undefined	0	0	0	0	1
147	6.76416	1.1088	0.164	-5.0556	1.58819	-20.1427	0.757983	0.38396		147	0.876378	0.61921	0.707	-0.328607	0.686736	-14.3802	0.0638291	0.800543		147	1.86728	0	0	-2.94322	0.19547	-7.06812	3.68337	0.0549576		147	5.56784	0	0	-7.22934	0.426747	-7.70197	7.23256	0.00715931
148	1.56978	0.214304	0.137	-1.21173	0.359552	-10.6832	1.23636	0.266174		148	6.00036	0.274794	0.046	-7.31608	0.726376	-10.309	3.93885	0.047183		148	0	0	Undefined	0	0	0	0	1		148	0	0	Undefined	0	0	0	0	1
149	0.749714	0.736929	0.983	-0.0114289	0.739948	-19.6644	0.000168146	0.989654		149	0.63486	0	0	-0.811219	0.181764	-6.67538	2.40529	0.120926		149	0.936083	0.316995	0.339	-0.975811	0.474497	-10.7628	0.473645	0.491315		149	5.54457	0	0	-7.19912	0.64042	-11.0663	8.04474	0.00456359
150	4.7342	0.964751	0.204	-3.3697	1.44011	-16.2265	1.30035	0.254149		150	1.54735	0	0	-1.97719	0.37424	-8.02572	5.26416	0.0217689		150	1.19236	0	0	-1.8794	0.203807	-9.13989	3.15997	0.0754648		150	0	0	Undefined	0	0	0	0	1
151	8717.83	0.466031	0	-7792.89	0.747298	-17.1635	4.29162	0.0383007		151	0.858508	0	0	-1.09699	0.211196	-6.89863	2.55833	0.109715		151	0.9267	0	0	-1.46067	0.198903	-7.78187	2.89836	0.0886699		151	0	0	Undefined	0	0	0	0	1
152	1.03004	0	0	-0.920801	0.410016	-8.55635	3.50507	0.0611814		152	3.05642	0.270158	0.088	-3.56026	0.719464	-13.6529	3.41029	0.064791		152	1.15248	0	0	-1.81655	0.207894	-8.75901	3.21011	0.0731848		152	6.09686	0	0	-7.91622	0.723932	-10.146	10.974	0.000923982
153	0.519854	0	0	-0.464723	0.198397	-7.07515	1.86251	0.172335		153	0	0	Undefined	0	0	0	0	1		153	0.908925	0	0	-1.43266	0.480558	-9.5256	2.36485	0.124096		153	56.3778	0	0	-73.2015	0.655887	-7.05542	8.85656	0.00292037
154	0.0623807	0.549769	8.813	0.4357	0.445693	-15.0593	0.479924	0.488457		154	0	0	Undefined	0	0	0	0	1		154	2.53222	0	0	-3.9913	0.514597	-7.69808	4.82012	0.0281294		154	1.0972	0	0	-1.42461	0.185448	-6.87176	3.15682	0.0756104
155	0.935941	0.207071	0.221	-0.651574	0.424435	-14.1248	1.51158	0.218898		155	2.13565	0.279757	0.131	-2.37144	0.635902	-11.756	2.1236	0.145045		155	0.567345	0	0	-0.894254	0.163331	-8.00824	2.41181	0.120423		155	2.10056	0	0	-2.72738	0.58273	-9.02486	6.27288	0.01226
156	0.661632	0.273144	0.413	-0.347288	0.389866	-9.87585	0.342207	0.558558		156	0.974945	0	0	-1.24578	0.21955	-6.62905	2.73065	0.098439		156	2.01616	0	0	-3.17789	0.21596	-7.36402	3.53607	0.0600475		156	0	0	Undefined	0	0	0	0	1
157	1.99215	0	0	-1.78088	0.521931	-9.8327	4.86175	0.0274585		157	0.4928	0	0	-0.629696	0.185458	-7.8949	1.90307	0.167735		157	1.34519	0	0	-2.12029	0.243244	-6.82269	2.97016	0.0848135		157	0	0	Undefined	0	0	0	0	1
158	0.910896	0.333176	0.366	-0.516453	0.573942	-13.6019	0.63328	0.426155		158	1.51442	0.33167	0.219	-1.51131	0.523164	-10.0488	0.752789	0.385595		158	1.94568	0	0	-3.06679	0.748538	-10.5318	4.02196	0.0449116		158	0	0	Undefined	0	0	0	0	1
159	2.56205	0	0	-2.29034	0.410185	-9.14034	5.80956	0.0159393		159	8.05691	1.06799	0.133	-8.93039	1.29117	-15.1749	0.455734	0.499625		159	0	0	Undefined	0	0	0	0	1		159	0.43059	0	0	-0.559083	0.189561	-8.36211	1.60392	0.205348
160	0	0	Undefined	0	0	0	0	1		160	0	0	Undefined	0	0	0	0	1		160	0	0.965713	Infinite	1.52217	0.679673	-13.9673	1.31917	0.250741		160	2.65294	0	0	-3.4446	0.416956	-8.48085	6.83358	0.00894596
161	2.03168	0	0	-1.81622	0.597867	-9.22659	6.22185	0.0126183		161	2.31788	0.662659	0.286	-2.11502	0.866937	-15.8333	0.632175	0.426559		161	2.00922	0	0	-3.16695	0.365298	-8.93019	6.37388	0.0115812		161	0	0	Undefined	0	0	0	0	1
162	3.23696	0	0	-2.89367	0.637203	-10.795	9.16063	0.00247278		162	0.615044	0.793796	1.291	0.228408	0.72008	-14.2124	0.0370652	0.847332		162	1.45001	0	0	-2.28552	0.577202	-8.99541	3.07044	0.0797278		162	0	0	Undefined	0	0	0	0	1
163	1.65621	0.451434	0.273	-1.07701	0.712233	-13.921	1.29144	0.255784		163	0	0	Undefined	0	0	0	0	1		163	6.76578	0	0	-10.6643	0.661413	-12.6888	11.9373	0.000550202		163	0.597753	0	0	-0.776129	0.17836	-6.8627	2.31498	0.128133
164	0.996321	0.256957	0.258	-0.660954	0.40844	-11.4622	0.751038	0.386148		164	0.858508	0	0	-1.09699	0.211196	-6.89863	2.55833	0.109715		164	0	0.359997	Infinite	0.56743	0.274348	-9.81939	0.533885	0.464978		164	1.32437	0	0	-1.71957	0.243173	-6.69055	2.82288	0.0929296
165	0.734093	0.260425	0.355	-0.423435	0.384085	-12.2171	0.457429	0.498828		165	0.851267	0.980471	1.152	0.165096	0.944391	-13.0889	0.0114369	0.914834		165	15.3817	0.342887	0.022	-23.7043	0.910568	-11.0267	4.03061	0.0446817		165	0	0	Undefined	0	0	0	0	1
166	89.4134	1261.06	14.104	1047.39	1038.44	-25.9117	-5.82645e-13	1		166	0.766326	0	0	-0.979205	0.429827	-11.1888	2.20782	0.137313		166	4.84501	1.22968	0.254	-5.69852	1.66945	-17.9081	0.974106	0.323658		166	3.05465	0	0	-3.96618	0.554407	-9.58738	7.43692	0.00638992
167	2.62841	0.726996	0.277	-1.69977	1.10649	-16.9582	1.0188	0.312804		167	0.639645	0	0	-0.817333	0.202332	-6.41971	2.21974	0.136256		167	0	0	Undefined	0	0	0	0	1		167	1.00819	0	0	-1.30905	0.201268	-8.36656	3.07255	0.0796245
168	2.93942	0.503398	0.171	-2.17768	0.896286	-13.9623	2.33859	0.126204		168	3.61233	0	0	-4.61581	0.512951	-6.45642	6.06433	0.0137939		168	1.43221	0	0	-2.25746	0.414614	-11.7909	4.33195	0.0374034		168	0	0	Undefined	0	0	0	0	1
169	7.72178	0.609765	0.079	-6.35778	1.80296	-15.2598	4.66985	0.0306967		169	2.11989	0.250656	0.118	-2.38849	0.588719	-18.8965	2.63586	0.104475		169	0.930835	0	0	-1.46719	0.216344	-7.21658	2.69711	0.10053		169	5.33858	0	0	-6.93167	0.501699	-6.7283	7.26561	0.00702873
170	1.44842	0.661227	0.457	-0.703715	0.819233	-18.2306	0.487649	0.484978		170	13.1041	0.739577	0.056	-15.7993	1.29718	-14.2022	2.54261	0.110812		170	0	0	Undefined	0	0	0	0	1		170	1.38028	0	0	-1.79218	0.187574	-7.72146	3.41827	0.0644785
171	8225.83	0.352748	0	-7353.16	1.05796	-14.936	5.50404	0.0189726		171	1.52185	0.308423	0.203	-1.5505	0.606992	-11.2989	1.34753	0.24571		171	0.913332	0	0	-1.4396	0.223783	-6.46637	2.604	0.106594		171	2.86939	0.596977	0.208	-2.95052	0.934717	-19.9171	1.41517	0.234201
172	0	0.264643	Infinite	0.236578	0.166923	-10.0037	0.914414	0.338946		172	1.43726	0	0	-1.83651	0.383585	-10.485	4.80256	0.0284174		172	0	0	Undefined	0	0	0	0	1		172	1.55642	0.312237	0.201	-1.61546	0.675909	-15.9977	1.59259	0.206956
173	12.2464	2.63995	0.216	-8.58769	3.5778	-23.7942	0.452634	0.501087		173	0	0	Undefined	0	0	0	0	1		173	3.6728	0	0	-5.78909	0.503034	-6.70966	5.89801	0.015158		173	4.41903	0.260145	0.059	-5.39994	0.641472	-13.968	3.48464	0.0619407
174	0.721972	0.413906	0.573	-0.275395	0.481175	-13.6922	0.168378	0.681558		174	0.779737	0	0	-0.996342	0.15708	-7.64084	3.01555	0.0824696		174	0	0	Undefined	0	0	0	0	1		174	0	0	Undefined	0	0	0	0	1
175	0	0.487436	Infinite	0.435743	0.381382	-10.5478	0.925254	0.336099		175	1.18075	0	0	-1.50876	0.523039	-8.56029	2.93053	0.0869188		175	1.77993	0.364877	0.205	-2.23043	0.581381	-9.4949	0.839743	0.35947		175	0	0	Undefined	0	0	0	0	1
176	1.44654	0.439691	0.304	-0.900071	0.677521	-17.2662	0.985485	0.320848		176	91.183	0	0	-116.513	0.213846	-6.26307	4.26997	0.0387917		176	1.86484	0	0	-2.93937	0.270329	-5.98724	3.21142	0.0731258		176	0.460762	0.272258	0.591	-0.244755	0.341858	-12.4929	0.129143	0.719322
177	1.04711	1.0198	0.974	-0.024419	1.02541	-20.3242	0.000356209	0.984942		177	0	0.231575	Infinite	0.295905	0.17422	-7.93162	0.560866	0.453912		177	1.56675	0	0	-2.46952	0.251652	-5.86209	3.0514	0.0806677		177	2.42534	1.36248	0.562	-1.38003	1.77083	-18.965	0.285917	0.592849
178	8741.93	0.780018	0	-7814.15	1.52542	-17.9464	4.80974	0.0282994		178	0.492899	0	0	-0.629823	0.152081	-8.81205	2.29037	0.130179		178	0	0	Undefined	0	0	0	0	1		178	0.863676	0.831057	0.962	-0.0423524	0.837874	-14.2856	0.000828195	0.977041
179	1.33436	0.569083	0.426	-0.684119	0.697694	-12.9844	0.325048	0.56859		179	1.01867	0.301057	0.296	-0.916964	0.454014	-14.418	0.572421	0.449298		179	2.23942	0.386149	0.172	-2.92115	0.906586	-15.348	1.77492	0.182775		179	0.746688	0	0	-0.969507	0.205703	-6.60306	2.37453	0.123329
180	1.14965	0.724856	0.631	-0.379748	0.89556	-16.6778	0.160057	0.689104		180	2.49776	0	0	-3.19161	0.261136	-6.32344	3.94233	0.0470856		180	79.1116	0	0	-124.696	0.246276	-6.31166	3.55929	0.0592129		180	4.43904	0	0	-5.7637	0.741378	-9.60574	8.66409	0.00324542
181	0.560986	1.46242	2.607	0.805833	0.985736	-18.2654	0.555276	0.45617		181	0	0	Undefined	0	0	0	0	1		181	2.01117	0	0	-3.17002	0.426115	-8.42493	4.80443	0.0283866		181	0	0	Undefined	0	0	0	0	1
182	0.772617	0.657078	0.85	-0.103286	0.681129	-14.2255	0.0152301	0.901782		182	0	0	Undefined	0	0	0	0	1		182	8.87642	0	0	-13.9911	0.621225	-6.5826	7.20968	0.00725115		182	0	0.532052	Infinite	0.690823	0.34864	-10.3447	1.63259	0.201345
183	0	1.15033	Infinite	1.02834	0.856423	-13.1068	2.47074	0.115983		183	1.58509	0.269309	0.17	-1.6813	0.611801	-12.5981	1.97312	0.160117		183	1.34519	0	0	-2.12029	0.301771	-6.97704	2.56376	0.109338		183	3.19221	0	0	-4.1448	0.441732	-6.54663	5.97897	0.0144774
184	39.663	0	0	-35.4567	0.725564	-14.1369	9.49268	0.00206293		184	0	0	Undefined	0	0	0	0	1		184	2.54191	0	0	-4.00658	0.627471	-8.34094	6.58431	0.0102881		184	17.3299	0	0	-22.5013	0.771011	-10.4869	11.9656	0.000541917
185	0.917535	0	0	-0.82023	0.319055	-8.78532	3.98601	0.0458796		185	1.88411	0.505876	0.268	-1.7611	0.933755	-13.5297	0.90733	0.340824		185	0	0	Undefined	0	0	0	0	1		185	4.2273	0	0	-5.48877	0.318214	-6.69611	3.5243	0.0604755
186	8733.14	0.417593	0	-7806.62	0.544973	-16.6223	2.86583	0.0904789		186	0	0.539396	Infinite	0.689236	0.397278	-12.1765	1.16104	0.28125		186	1.90875	0	0	-3.0086	0.27009	-6.08201	3.19334	0.0739387		186	3.37705	1.16323	0.344	-2.87445	1.53993	-20.721	0.508763	0.475675
187	1.02958	0	0	-0.92039	0.299096	-13.1994	4.68557	0.0304169		187	3.65702	0	0	-4.67291	0.541154	-7.51825	7.1033	0.00769421		187	2.50168	0	0	-3.94317	0.487458	-11.1373	5.5	0.0190165		187	0.689568	0.323564	0.469	-0.475223	0.43866	-12.7262	0.246698	0.61941
188	0	0.250112	Infinite	0.223587	0.193415	-8.59775	0.500975	0.479072		188	1.55261	0	0	-1.98391	0.171966	-6.91072	3.74222	0.053054		188	0	0	Undefined	0	0	0	0	1		188	1.17476	0	0	-1.52532	0.384746	-8.10294	4.04074	0.0444144
189	0.78735	0	0	-0.703851	0.242838	-7.71138	2.23327	0.135068		189	2.5025	0.328162	0.131	-2.77835	0.585219	-10.6025	1.43517	0.230922		189	0.416072	0	0	-0.655817	0.230069	-7.53309	1.15192	0.283147		189	1.25855	0	0	-1.63411	0.216793	-5.94911	2.99742	0.0833973
190	0.394324	0	0	-0.352506	0.157372	-8.75405	1.79196	0.180687		190	230.576	0	0	-294.628	0.210356	-6.26307	3.73543	0.0532701		190	213.003	0	0	-335.736	0.686572	-10.3246	16.2488	5.55441e-05		190	4.01196	0.706649	0.176	-4.29165	1.58892	-16.2561	2.81841	0.0931887
191	3.70754	0.261748	0.071	-3.08036	0.673827	-10.2404	3.26698	0.0706878		191	0.669741	0	0	-0.85579	0.15723	-8.90454	2.86794	0.0903605		191	0	0	Undefined	0	0	0	0	1		191	1.48491	0	0	-1.92803	0.256286	-8.52233	4.33995	0.037228
192	1.08667	0	0	-0.971431	0.190011	-6.8786	3.10943	0.0778404		192	0	0	Undefined	0	0	0	0	1		192	0.934392	0	0	-1.4728	0.183755	-7.3389	3.07624	0.0794441		192	1.0972	0	0	-1.42461	0.185448	-6.87176	3.15682	0.0756104
193	2.68542	0.206319	0.077	-2.21619	0.538261	-11.5654	3.73901	0.0531559		193	1.89251	0	0	-2.41823	0.459929	-8.8462	6.47507	0.0109398		193	6.12606e-16	1.18889	1940709036476950	1.87394	0.786748	-10.0313	2.1954	0.138423		193	0	0	Undefined	0	0	0	0	1
194	0.91533	0.724925	0.792	-0.170212	0.812052	-16.4769	0.0437786	0.834266		194	3.23619	0	0	-4.13518	0.977787	-10.4963	5.8593	0.0154949		194	0	0	Undefined	0	0	0	0	1		194	10000	0.178641	0	-12983.9	0.180633	-9.56124	1.77761	0.182443
195	1.80334	0.267717	0.148	-1.37277	0.439236	-10.9034	1.03353	0.309331		195	1.55264	0	0	-1.98395	0.281071	-6.1698	2.7906	0.0948189		195	3.84298	0.363691	0.095	-5.48408	0.784723	-12.892	2.33888	0.126181		195	0	0	Undefined	0	0	0	0	1
196	5.60495	0	0	-5.01055	0.352857	-10.0425	7.48123	0.00623455		196	3.33259	0	0	-4.25835	0.379754	-7.93591	6.8732	0.00874977		196	1.1464	0	0	-1.80697	0.190172	-8.39934	3.3509	0.0671682		196	1.58763	0	0	-2.0614	0.371478	-12.1449	5.44193	0.0196589
197	1.29881	0.275953	0.212	-0.914386	0.450415	-10.4612	0.854429	0.355302		197	0.399386	0	0	-0.510333	0.220563	-7.50951	1.14856	0.283851		197	0.582478	0	0	-0.918107	0.271073	-7.15097	1.43514	0.230927		197	2.9488	0	0	-3.82876	0.26615	-5.60998	3.28213	0.0700378
198	0	0.734117	Infinite	0.656264	0.497423	-12.6677	2.12656	0.144765		198	0.639645	0	0	-0.817333	0.202332	-6.41971	2.21974	0.136256		198	0.724448	0	0	-1.14188	0.23283	-6.85886	2.18837	0.139057		198	52.6817	0	0	-68.4025	0.226367	-6.12339	3.96915	0.0463413
199	1.43484	0	0	-1.28268	0.304621	-8.79173	5.4209	0.0198971		199	3.80691	0	0	-4.86443	0.405489	-10.0665	6.9033	0.00860367		199	1.37258	0	0	-2.16348	0.258677	-6.90069	2.85553	0.0910605		199	0.590851	0	0	-0.767167	0.188576	-6.3522	2.18891	0.139008
200	0	1.7313	Infinite	1.5477	1.25161	-17.5869	2.41246	0.120373		200	0	0	Undefined	0	0	0	0	1		200	4.37272	0	0	-6.89232	0.63958	-10.3855	10.5157	0.00118365		200	0	0.781504	Infinite	1.01471	0.396603	-13.5653	2.52068	0.112362
201	8748.37	0.974779	0	-7819.73	1.634	-20.8441	2.41019	0.120548		201	0	0	Undefined	0	0	0	0	1		201	0	0	Undefined	0	0	0	0	1		201	0	0.589815	Infinite	0.765822	0.424323	-11.8883	1.26222	0.261231
202	2.79769	0.323609	0.116	-2.2117	0.729793	-12.9038	2.41942	0.119839		202	0.821534	0	0	-1.04975	0.158893	-7.98389	3.09217	0.0786699		202	7598.65	0	0	-11977.1	1.06679	-13.6104	9.31465	0.00227329		202	0.836652	0	0	-1.08632	0.21312	-7.83713	2.52726	0.111894
203	1.49314	0	0	-1.33479	0.487945	-8.4362	4.22991	0.0397175		203	1.54735	0	0	-1.97719	0.315759	-8.70646	5.90268	0.0151179		203	2.18137	0.885244	0.406	-2.04297	1.18284	-19.0396	0.701622	0.402239		203	1.06678	0	0	-1.38512	0.274139	-7.17799	2.60103	0.106794
204	0	0	Undefined	0	0	0	0	1		204	91.183	0	0	-116.513	0.213846	-6.26307	4.26997	0.0387917		204	0.567333	0	0	-0.894236	0.201796	-6.87223	1.99973	0.157327		204	0.680167	0.287174	0.422	-0.510267	0.401125	-10.0077	0.322358	0.570194
205	0.923947	0	0	-0.825962	0.197876	-9.10758	4.24834	0.0392887		205	0.5197	0.546068	1.051	0.0336933	0.534927	-11.7671	0.00133424	0.970862		205	1.70213	0	0	-2.68291	0.442973	-7.93705	4.35853	0.0368242		205	1.02872	0.414561	0.403	-0.797434	0.603409	-15.4519	0.345804	0.556498
206	1.65912	0.594995	0.359	-0.951275	0.897989	-13.6727	0.773333	0.379188		206	0	0.308021	Infinite	0.393587	0.229829	-7.72926	0.575799	0.447964		206	4.28385	0.325661	0.076	-6.23894	0.870008	-11.7661	3.28186	0.0700495		206	0.856653	0.311913	0.364	-0.707296	0.460079	-10.3126	0.444926	0.504754
207	2.1871	0	0	-1.95516	0.300945	-10.3513	6.75887	0.0093283		207	0	0	Undefined	0	0	0	0	1		207	1.1528	0.264067	0.229	-1.40082	0.427478	-14.3373	0.884149	0.347068		207	1.44616	0	0	-1.87771	0.366004	-11.1389	5.22697	0.0222392
208	0	0	Undefined	0	0	0	0	1		208	1.51527	0	0	-1.9362	0.229028	-6.37053	3.14626	0.0761013		208	0.988559	0.329559	0.333	-1.03872	0.490876	-9.81495	0.484744	0.486281		208	282.254	0	0	-366.481	0.425285	-9.88942	9.66969	0.00187333
209	0.669741	0	0	-0.598714	0.23171	-7.00825	2.01857	0.155385		209	1.02506	0	0	-1.30981	0.275405	-7.37633	2.49706	0.114059		209	0	0	Undefined	0	0	0	0	1		209	1.89312	0	0	-2.45805	0.567355	-10.7615	5.15276	0.0232094
210	3.14195	0.227538	0.072	-2.60533	0.794369	-13.8587	5.14057	0.0233729		210	0.839057	0	0	-1.07214	0.184902	-7.72576	2.83427	0.0922729		210	0	0	Undefined	0	0	0	0	1		210	67.2457	0	0	-87.3125	0.411833	-7.68359	8.83316	0.00295806
211	4.92725	0.790133	0.16	-3.69838	1.11772	-14.3728	1.44901	0.228687		211	0	0.31626	Infinite	0.404115	0.243147	-8.88302	0.523273	0.469449		211	6.68558	0	0	-10.5379	0.531347	-8.42013	7.64465	0.00569408		211	1.15154	0	0	-1.49517	0.333102	-8.85281	4.51674	0.0335647
212	0	0	Undefined	0	0	0	0	1		212	1.17903	0	0	-1.50656	0.52275	-8.56892	2.92613	0.0871561		212	2.54519	0	0	-4.01175	1.04512	-11.3575	5.19686	0.0226277		212	299.869	0	0	-389.353	0.801723	-8.05433	8.04276	0.00456858
213	0	0	Undefined	0	0	0	0	1		213	6.86726	0	0	-8.77494	0.640268	-11.3088	11.0704	0.000877149		213	3.86829	0	0	-6.09723	0.215863	-7.44428	3.54624	0.0596805		213	0	0	Undefined	0	0	0	0	1
214	1.8284	0	0	-1.6345	0.247155	-6.3504	3.0394	0.0812658		214	0.982699	0.309615	0.315	-0.860061	0.463939	-12.4962	0.550755	0.458009		214	4.8951	0	0	-7.71569	0.616901	-11.6224	9.63699	0.00190697		214	2.41778	0	0	-3.13927	0.481419	-9.4336	6.17864	0.0129301
215	1921	0	0	-1717.28	0.181324	-6.18011	5.1374	0.0234157		215	3.76321	0.276563	0.073	-4.45522	0.723025	-14.0383	3.66938	0.0554206		215	42.4159	0.880239	0.021	-65.4689	2.38945	-16.7636	5.10238	0.023893		215	0.874887	0.288921	0.33	-0.760824	0.436319	-10.7336	0.533026	0.465338
216	0.604088	0	0	-0.540024	0.188975	-8.06264	2.1957	0.138396		216	0.570804	0	0	-0.729369	0.261363	-7.18842	1.46567	0.22603		216	1.90875	0	0	-3.0086	0.39025	-6.58655	2.46655	0.116293		216	1.03009	0.709771	0.689	-0.415912	0.794235	-13.6546	0.0753553	0.783693
217	1.90876	0	0	-1.70634	0.523204	-8.9732	4.82591	0.0280351		217	0.359662	1.13671	3.16	0.992906	0.685988	-14.0692	0.607309	0.435803		217	2.15483	0	0	-3.39647	0.499094	-7.53883	4.90109	0.0268398		217	0	0	Undefined	0	0	0	0	1
218	1.33258	0	0	-1.19126	0.179387	-6.31689	3.57279	0.0587336		218	2.56386	0	0	-3.27608	0.906088	-10.2011	5.18326	0.0228056		218	5732.38	0	0	-9035.42	0.315878	-6.19154	3.07538	0.0794861		218	0	0	Undefined	0	0	0	0	1
219	0	0	Undefined	0	0	0	0	1		219	1.36091	0.964947	0.709	-0.505954	1.02636	-13.8898	0.049487	0.823958		219	1.79809	0	0	-2.83416	0.778103	-9.82933	3.91349	0.0478999		219	0	0.264766	Infinite	0.343775	0.200633	-9.46318	0.554927	0.456311
220	0.67703	0.47343	0.699	-0.182008	0.526284	-14.9889	0.0693487	0.792287		220	84.8385	0	0	-108.406	0.666332	-7.44605	9.6376	0.00190635		220	332.663	0	0	-524.347	0.264957	-5.91508	3.41401	0.0646451		220	0.999708	0.926739	0.927	-0.0947437	0.999947	-4.08211	0	1
221	0.730694	0.232782	0.319	-0.445109	0.350939	-9.8034	0.546825	0.459618		221	3.91691	0.335665	0.086	-4.57608	0.572377	-10.6988	1.43315	0.231252		221	3.6053	0	0	-5.6827	0.380924	-9.8314	7.62423	0.00575893		221	1.01581	1.08132	1.064	0.0850552	1.22702	-3.8542	-4.44089e-15	1
222	0	0.348179	Infinite	0.311255	0.331306	-14.0271	0.180291	0.671123		222	1.55261	0	0	-1.98391	0.207938	-6.08987	3.37624	0.0661429		222	0.978861	4.55021	4.648	5.62919	2.52479	-21.2361	2.08676	0.148581		222	0	0	Undefined	0	0	0	0	1
223	3.92533	0.330001	0.084	-3.21404	0.541052	-11.4856	1.31347	0.251767		223	6.16613	0	0	-7.87904	0.761341	-13.4067	5.57289	0.0182407		223	2.38721	0	0	-3.76274	0.493708	-7.47963	5.77779	0.0162299		223	3.67103	2.25482	0.614	-1.83882	2.58678	-20.6672	0.129002	0.719469
224	0	0.615763	Infinite	0.550461	0.4682	-9.4187	1.08553	0.297463		224	1.03713	1.03168	0.995	-0.00696218	1.03264	-16.6899	1.5567e-05	0.996852		224	0	0	Undefined	0	0	0	0	1		224	2.48751	0.260552	0.105	-2.89151	0.608126	-14.0227	2.59071	0.107492
225	1.71928	1.84668	1.074	0.11389	1.81864	-20.8673	0.00314282	0.955293		225	0	0.973005	Infinite	1.2433	0.825126	-14.0412	0.635831	0.425225		225	1.72146	1.01409	0.589	-1.11496	1.19437	-19.5358	0.171306	0.678954		225	2.71766	0.963986	0.355	-2.27699	1.42376	-19.7521	0.532866	0.465405
226	0	1.40259	Infinite	1.25384	1.14726	-15.6777	1.65532	0.198236		226	1.43183	0	0	-1.82958	0.407282	-8.25296	4.48615	0.0341706		226	0.722633	0.648311	0.897	-0.117146	0.682292	-12.1804	0.0053069	0.941927		226	3.3179	0	0	-4.308	0.567838	-9.98931	8.50944	0.00353308
227	1.30406	1.52917	1.173	0.201237	1.44255	-20.7491	0.0200956	0.88727		227	3.10962	0	0	-3.97345	0.897818	-10.4393	5.33019	0.0209591		227	0	0	Undefined	0	0	0	0	1		227	18.4747	0.281621	0.015	-23.6222	0.758816	-12.7365	6.64029	0.00996977
228	68.2582	0.949702	0.014	-60.1704	1.10851	-17.3836	0.452506	0.501147		228	2.13722	0	0	-2.73093	0.436642	-7.32226	5.07449	0.0242804		228	0.890497	0	0	-1.40361	0.182258	-6.97166	3.01533	0.0824805		228	4.37959	0.274291	0.063	-5.33036	0.876053	-15.857	5.04461	0.0247026
229	0	1.60515	Infinite	1.43492	1.28338	-16.0857	2.13475	0.143994		229	1.66099	0	0	-2.12239	0.250996	-5.70426	3.17542	0.0747541		229	0.550804	1.06052	1.925	0.803413	0.863895	-15.0959	0.297394	0.585521		229	0	0.264766	Infinite	0.343775	0.200633	-9.46318	0.554927	0.456311
230	0	1.60345	Infinite	1.4334	1.28792	-17.0156	1.68435	0.194347		230	3.79978	0	0	-4.85532	0.451387	-10.3271	6.08345	0.0136454		230	1.57121	0	0	-2.47656	0.26755	-5.8753	3.07928	0.0792958		230	0.775325	0.272414	0.351	-0.652986	0.394123	-13.0716	0.454865	0.500034
231	0.951248	3.74982	3.942	2.50178	4.3178	-22.775	0.404586	0.524731		231	1.65022	0	0	-2.10864	0.575219	-9.53511	3.38328	0.065861		231	1.34521	0	0	-2.12034	0.23436	-7.09716	3.04608	0.0809324		231	1.47493	0.687343	0.466	-1.02261	0.93061	-14.3171	0.463196	0.496134
232	1.50668	3.44603	2.287	1.73368	2.48308	-20.3782	0.587861	0.443248		232	0.676364	0	0	-0.864253	0.187553	-7.48594	2.44462	0.117928		232	0	1.03119	Infinite	1.62537	0.694181	-11.4162	1.48952	0.22229		232	4.86695	0.278698	0.057	-5.95743	0.716139	-14.8409	3.67415	0.0552625
233	5.15608	1.18025	0.229	-3.5542	1.76088	-17.7585	1.16779	0.279856		233	0	0	Undefined	0	0	0	0	1		233	3.04394	0.625946	0.206	-3.81126	0.969966	-19.7986	1.4837	0.223196		233	403.872	0	0	-524.391	0.807888	-10.062	15.2197	9.56988e-05
234	1.26319	0.520149	0.412	-0.664244	0.715378	-12.6436	0.562284	0.453341		234	0	0	Undefined	0	0	0	0	1		234	1.66336	0	0	-2.6218	0.386591	-7.23762	2.42368	0.119514		234	0.971276	3.46154	3.564	3.23338	2.04996	-19.9525	0.802297	0.370408
235	1.66629	0.190399	0.114	-1.31937	0.498789	-15.7231	3.23632	0.0720224		235	1.50145	0	0	-1.91854	0.311507	-7.35267	4.39673	0.0360079		235	0	0	Undefined	0	0	0	0	1		235	0	0	Undefined	0	0	0	0	1
236	0	0.985331	Infinite	0.880836	0.749334	-14.9437	1.56301	0.211225		236	0.48899	0	0	-0.624828	0.172076	-7.74525	2.03482	0.153733		236	3.36538	0	0	-5.30454	0.518408	-10.8322	8.15325	0.00429839		236	0.714842	0.810634	1.134	0.124377	0.775236	-15.342	0.00829896	0.927414
237	0	0.461626	Infinite	0.412671	0.367393	-9.90485	0.881917	0.347677		237	310.11	0	0	-396.256	0.904271	-14.7044	5.61565	0.0178007		237	1.33723	0	0	-2.10775	0.414246	-9.68701	4.27173	0.0387514		237	1.0154	0	0	-1.31841	0.227666	-8.2009	2.84332	0.0917542
238	1.83636	0.331098	0.18	-1.34563	0.700657	-12.7778	1.69949	0.192354		238	1.54817	0.602096	0.389	-1.20888	0.72967	-11.1508	0.333317	0.563713		238	2.52532	0	0	-3.98042	0.520138	-7.54063	4.92046	0.0265404		238	2.70083	0	0	-3.50678	0.414631	-9.68569	6.58254	0.0102984
239	2.60491	0.290195	0.111	-2.06924	0.719647	-14.9294	2.51021	0.113111		239	1.50142	0.619737	0.413	-1.1266	0.856425	-19.3886	0.582112	0.445486		239	1.88754	0.370831	0.196	-2.39065	0.799509	-11.491	1.55953	0.211734		239	0.227721	0.585045	2.569	0.463954	0.50316	-15.8493	0.225485	0.634892
240	1.29708	1.99457	1.538	0.623523	1.80167	-20.3623	0.12175	0.727144		240	0.676379	0	0	-0.864272	0.179589	-7.72241	2.52827	0.111823		240	99.8494	0	0	-157.383	0.69094	-7.95271	8.80898	0.00299752		240	1.21344	0	0	-1.57554	0.185497	-7.81961	3.23539	0.0720631
241	0.00138423	14.5964	10544.8	13.0472	2.23894	-22.4097	1.72222	0.189408		241	0.974313	0	0	-1.24497	0.193298	-7.56333	2.98589	0.0839933		241	1.2504	0	0	-1.9709	0.205361	-8.54869	3.21191	0.0731042		241	0	0	Undefined	0	0	0	0	1
242	8007.91	2.00103	0	-7156.88	10.6307	-24.5892	0.750201	0.386413		242	0	0	Undefined	0	0	0	0	1		242	0.415896	0	0	-0.655538	0.230185	-7.25971	1.15112	0.283315		242	281.299	0	0	-365.242	0.357818	-8.05501	5.99651	0.0143342
243	1.52337	0.572317	0.376	-0.850195	0.804972	-15.867	0.595228	0.440405		243	0	5.14555	Infinite	6.57494	1.66981	-16.2268	5.17638	0.022896		243	0	0	Undefined	0	0	0	0	1		243	1.11519	0	0	-1.44797	0.251261	-9.0412	2.68281	0.101436
244	6.56666	1.54177	0.235	-4.49199	1.95869	-17.9091	0.94298	0.331513		244	3.32303	1.03883	0.313	-2.91873	1.48787	-19.149	0.925547	0.336023		244	1.21894	0	0	-1.92131	0.204188	-7.452	3.26302	0.0708584		244	1.90622	0	0	-2.47506	0.458479	-7.81946	5.37478	0.0204299
245	1.40346	0.922793	0.658	-0.429693	1.00164	-16.4219	0.0778362	0.780251		245	1.4574	0	0	-1.86225	0.374699	-11.1348	4.75338	0.0292408		245	0	0	Undefined	0	0	0	0	1		245	0.595277	0.290327	0.488	-0.395951	0.389075	-10.4515	0.229136	0.632166
246	4.79678	0	0	-4.28808	0.424012	-6.56186	7.2177	0.00721881		246	1.66099	0	0	-2.12239	0.250996	-5.70426	3.17542	0.0747541		246	3.48174	0	0	-5.48795	0.395453	-9.57749	7.02398	0.00804252		246	0.725949	0	0	-0.94258	0.186376	-7.64393	2.55228	0.110135
247	4.58635	1.58554	0.346	-2.68257	2.68609	-17.6581	0.471235	0.492419		247	1.3712	0	0	-1.75211	0.182629	-7.41772	3.5668	0.0589456		247	0.913332	0	0	-1.4396	0.223783	-6.46637	2.604	0.106594		247	0	0.336888	Infinite	0.437419	0.233965	-10.1682	0.699704	0.402883
248	1.80982	0.720328	0.398	-0.973951	0.962748	-16.9218	0.347385	0.555597		248	1.50543	0	0	-1.92363	0.235547	-5.81648	3.13602	0.0765805		248	0.571473	0.476182	0.833	-0.150198	0.519223	-12.1247	0.0150374	0.902402		248	3.08344	0	0	-4.00358	0.585585	-10.9922	8.6379	0.00329241
249	0	0.528418	Infinite	0.472379	0.412064	-10.2924	0.951371	0.32937		249	0	0.317755	Infinite	0.406025	0.220502	-7.35144	0.705933	0.400797		249	89.4141	0	0	-140.935	0.196402	-7.17321	3.98802	0.0458248		249	1.25855	0	0	-1.63411	0.216793	-5.94911	2.99742	0.0833973
250	1.94395	0.256909	0.132	-1.50813	0.424463	-10.469	1.11377	0.291264		250	2.09867	0.308668	0.147	-2.28725	0.746952	-11.9803	2.22956	0.135393		250	0	0	Undefined	0	0	0	0	1		250	3.77989	0	0	-4.90785	0.84964	-10.7683	8.25891	0.00405525
251	2.56464	0.802387	0.313	-1.57536	1.11653	-18.8391	0.8747	0.349657		251	67.6822	0	0	-86.4838	0.719532	-7.13901	8.53242	0.00348876		251	1.36884	0	0	-2.15758	0.401796	-8.63123	4.64434	0.0311561		251	5.09626	0.750191	0.147	-5.64299	1.59824	-19.5118	2.53015	0.11169
252	0	1.04301	Infinite	0.932402	0.681824	-14.4879	2.3367	0.126357		252	137.232	0	0	-175.354	0.7752	-7.2027	6.84174	0.00890523		252	1143.62	0	0	-1802.58	1.15526	-7.7686	7.02835	0.00802291		252	67.2457	0	0	-87.3125	0.411833	-7.68359	8.83316	0.00295806
253	1.52003	0.253168	0.167	-1.13251	0.417277	-10.1307	1.02513	0.311306		253	0.838289	0	0	-1.07116	0.439687	-10.2337	2.39314	0.121869		253	1.66336	0	0	-2.6218	0.386591	-7.23762	2.42368	0.119514		253	2.18548	0	0	-2.83765	0.42419	-9.10205	6.46918	0.0109761
254	1.34438	0	0	-1.20181	0.278022	-12.5703	5.62394	0.0177168		254	1.30801	0	0	-1.67137	0.322527	-7.16966	2.38667	0.122374		254	68.3901	0.243548	0.004	-107.413	1.23603	-17.5726	13.8607	0.000196877		254	1.72114	0	0	-2.23474	0.421937	-8.99291	5.43901	0.0196919
255	76.2647	0	0	-68.1768	0.575662	-7.27565	9.16662	0.00246469		255	2.50755	0.307577	0.123	-2.81111	0.64407	-11.0394	2.07915	0.149324		255	5.97388	0.849353	0.142	-8.07732	1.49953	-17.4918	3.45365	0.0631124		255	1.53322	0	0	-1.99075	0.217464	-6.01966	3.101	0.0782442
256	0.302933	0.602615	1.989	0.267901	0.459936	-16.9692	0.28017	0.59659		256	3.74166	0	0	-4.78106	0.657019	-10.5613	8.84546	0.0029382		256	0	0	Undefined	0	0	0	0	1		256	0	0	Undefined	0	0	0	0	1
257	2.03831	0.227372	0.112	-1.61889	0.588307	-12.417	3.09405	0.078579		257	3.32134	0	0	-4.24398	0.454797	-9.96097	6.35231	0.0117228		257	189.15	0	0	-298.14	0.255881	-6.03719	3.47981	0.0621218		257	0.7467	0.324992	0.435	-0.54755	0.445187	-12.7104	0.290066	0.590178
258	0.600803	1.41266	2.351	0.72576	1.07199	-16.4219	0.32765	0.567046		258	0	0	Undefined	0	0	0	0	1		258	9.16506	0	0	-14.446	0.409906	-10.4613	9.99617	0.00156866		258	0.465227	0	0	-0.604056	0.170406	-7.06938	1.95586	0.161956
259	1.83978	1.07003	0.582	-0.688121	1.20376	-17.8538	0.132184	0.716178		259	1.01418	0.792069	0.781	-0.283818	0.914193	-19.6129	0.0313131	0.859544		259	0	0	Undefined	0	0	0	0	1		259	0	0.314692	Infinite	0.408599	0.206156	-7.14778	0.82558	0.363554
260	1.39636	0.262886	0.188	-1.01327	0.570178	-12.1259	1.76688	0.183769		260	1.02506	0	0	-1.30981	0.225464	-7.68352	2.88649	0.0893255		260	0	0	Undefined	0	0	0	0	1		260	1.7587	0.317201	0.18	-1.87166	0.677931	-12.4557	1.73504	0.187768
261	1e-06	1.04506	1045060	0.934227	0.74953	-15.7258	1.73739	0.18747		261	0	0.288545	Infinite	0.368701	0.22575	-6.84107	0.480576	0.488162		261	0.647759	0	0	-1.021	0.17842	-7.8793	2.4994	0.11389		261	618.109	0	0	-802.559	0.665911	-11.4873	12.7355	0.000358788
262	1.47578	1.57383	1.066	0.0876525	1.53863	-19.9454	0.00399167	0.949623		262	3.33266	0	0	-4.25844	0.479092	-6.42105	6.05275	0.0138847		262	1.46462	0	0	-2.30854	0.347811	-8.93587	5.28194	0.0215477		262	0.85671	0	0	-1.11236	0.194749	-7.24731	2.85474	0.0911048
263	0.656201	0.820602	1.251	0.146966	0.757147	-14.3627	0.0280925	0.866891		263	0	0.454063	Infinite	0.580198	0.409694	-10.0962	0.204857	0.650828		263	3.33788	0	0	-5.2612	0.247249	-6.34852	5.18793	0.0227443		263	2.00289	0	0	-2.60057	0.633903	-13.2618	4.44071	0.0350916
264	13.8423	0.195405	0.014	-12.1996	0.537389	-11.0197	5.60298	0.01793		264	5.99883	0.275394	0.046	-7.31336	0.731018	-10.6388	3.92509	0.0475705		264	0.571912	0	0	-0.901452	0.242412	-6.891	1.65248	0.198622		264	1.0972	0	0	-1.42461	0.185448	-6.87176	3.15682	0.0756104
265	0	0.466863	Infinite	0.417352	0.385863	-11.889	0.73964	0.389776		265	1.69287	0	0	-2.16313	0.389637	-11.0797	4.90729	0.0267435		265	0.572204	0.253306	0.443	-0.502649	0.349365	-14.0854	0.301492	0.582948		265	0	0	Undefined	0	0	0	0	1
266	2.1221	0.788473	0.372	-1.1922	1.07435	-17.4621	0.775305	0.378581		266	1.62831	0.826778	0.508	-1.02419	0.969893	-14.5001	0.170043	0.680074		266	1770.19	0	0	-2790.19	0.876655	-7.60253	6.78063	0.00921524		266	0.900014	0.290139	0.322	-0.791868	0.435217	-10.9392	0.53226	0.465658
267	0	0	Undefined	0	0	0	0	1		267	0	0.316411	Infinite	0.404307	0.215443	-8.11651	0.757107	0.384235		267	0.99166	0	0	-1.56306	0.498632	-9.19714	2.49003	0.11457		267	0.925531	0	0	-1.20172	0.222103	-6.99025	2.71051	0.0996893
268	0	0.707911	Infinite	0.632837	0.495029	-16.9869	0.614069	0.43326		268	1.95662	0.774293	0.396	-1.51077	1.01102	-18.978	0.722422	0.395351		268	1.06373	0	0	-1.67667	0.181991	-8.16105	3.10955	0.0778344		268	1.41814	0.310164	0.219	-1.43861	0.630389	-13.643	1.33082	0.24866
269	1.09724	0	0	-0.980873	0.341841	-13.7176	4.2309	0.0396945		269	6.94713	0	0	-8.87698	0.566458	-6.50373	7.32985	0.00678186		269	2.40502	0.258431	0.107	-3.38348	0.626116	-12.8576	3.06515	0.0799878		269	1	1.03869	1.039	0.0502412	1.22492	-3.68817	0	1
270	2.62933	0.580462	0.221	-1.83158	0.947547	-20.3261	1.58774	0.20765		270	0.489914	0	0	-0.626008	0.171394	-7.03374	2.05573	0.151634		270	2.32765	1.31651	0.566	-1.59378	1.55325	-18.1669	0.186097	0.666185		270	1.80463	0	0	-2.34314	0.403745	-7.25853	4.94614	0.0261491
271	1.6368	1.68595	1.03	0.0439437	1.66246	-18.9608	0.000746679	0.9782		271	1.24536	0.62278	0.5	-0.795534	0.732843	-13.7275	0.189988	0.662927		271	0	0.340255	Infinite	0.536314	0.239981	-7.71354	0.671276	0.412607		271	1.02036	0.315896	0.31	-0.914686	0.478571	-12.9066	0.578056	0.447075
272	14.2501	0.21776	0.015	-12.5442	0.374068	-9.71721	1.73147	0.188223		272	271.701	0	0	-347.177	0.495897	-8.07944	10.0231	0.00154592		272	23.3158	0	0	-36.7506	0.381502	-11.5249	10.8317	0.00099778		272	12.0702	0	0	-15.672	0.783033	-10.2804	11.1405	0.000844648
273	1.1138	0	0	-0.995678	0.287432	-8.38995	4.98212	0.0256105		273	3.73738	0.758793	0.203	-3.80601	1.20603	-17.9785	1.047	0.3062		273	0	0.340337	Infinite	0.536443	0.200876	-8.59337	1.02873	0.310458		273	0	0	Undefined	0	0	0	0	1
274	1.50015	0	0	-1.34106	0.34974	-7.55278	5.00561	0.0252652		274	1.8319	2.03534	1.111	0.259952	1.99715	-19.1006	0.00366387	0.951734		274	1.87222	1.12584	0.601	-1.17645	1.2558	-13.7019	0.090045	0.76412		274	0.63118	1.07633	1.705	0.577993	0.924003	-16.0016	0.175513	0.675258
275	0.924089	0	0	-0.826089	0.219593	-8.2452	2.61917	0.10558		275	0	0	Undefined	0	0	0	0	1		275	0	0	Undefined	0	0	0	0	1		275	1.39845	1.41667	1.013	0.023655	1.40991	-18.2213	0.000110154	0.991626
276	0	0.251524	Infinite	0.224849	0.197666	-7.36406	0.473252	0.491495		276	5.40338	0.393347	0.073	-6.40178	0.972642	-11.5493	2.77945	0.0954811		276	0	0.3273	Infinite	0.515893	0.228072	-7.09069	0.701453	0.402296		276	1.15788	0.312598	0.27	-1.09752	0.474552	-11.2575	0.618817	0.431487
277	0	0	Undefined	0	0	0	0	1		277	0.788744	0	0	-1.00785	0.169146	-8.04496	2.88803	0.0892402		277	0.831211	0.291354	0.351	-0.850929	0.433327	-13.0745	0.457326	0.498877		277	0.597369	0.249145	0.417	-0.452137	0.349646	-11.2033	0.34021	0.559708
278	2.1288	0	0	-1.90304	0.575362	-10.5826	6.68273	0.00973512		278	0.628724	0.530163	0.843	-0.125939	0.573168	-12.5725	0.0123225	0.911611		278	1.86479	0	0	-2.9393	0.391261	-6.49178	2.48351	0.115045		278	8.99131	0	0	-11.6744	0.498579	-9.251	7.31239	0.00684809
279	1.09927	0	0	-0.982695	0.408078	-10.449	3.6531	0.0559649		279	1.33937	0.279878	0.209	-1.3538	0.583559	-15.8439	1.47593	0.224413		279	3.67271	0	0	-5.78896	0.623423	-6.86402	5.09387	0.0240105		279	0	0.266118	Infinite	0.34553	0.161946	-10.098	0.978217	0.322639
280	2.87481	0.593203	0.206	-2.03964	0.957023	-15.1509	1.42359	0.232813		280	1209.77	0	0	-1545.84	0.766857	-7.13901	8.78958	0.00302956		280	8.72946	0	0	-13.7594	0.456897	-11.5223	8.4799	0.00359093		280	2.05097	0	0	-2.663	0.403841	-9.86999	5.62583	0.0176977
281	0.702626	0.308103	0.439	-0.352683	0.426616	-11.6589	0.289333	0.590648		281	20.8936	0.752902	0.036	-25.7356	1.34484	-18.3121	1.91118	0.166833		281	0	0.348613	Infinite	0.549486	0.260296	-6.81675	0.576142	0.447828		281	1.38028	0	0	-1.79218	0.187574	-7.72146	3.41827	0.0644785
282	0	0	Undefined	0	0	0	0	1		282	0	0	Undefined	0	0	0	0	1		282	0	0	Undefined	0	0	0	0	1		282	0.909023	0	0	-1.18028	0.192679	-9.64896	2.88196	0.0895768
283	1.45099	0	0	-1.29711	0.206696	-6.06165	3.33956	0.0676327		283	12.5192	0	0	-15.9969	0.567255	-10.8305	12.9517	0.000319634		283	2.0525	0	0	-3.23517	0.270805	-6.19781	3.22223	0.0726445		283	4.74542	0	0	-6.1615	0.7766	-7.96316	7.22841	0.00717588
284	1.31174	0.275637	0.21	-0.926227	0.441312	-10.8217	0.843889	0.358287		284	0.978749	0	0	-1.25064	0.191118	-9.31631	3.04416	0.0810282		284	0	0	Undefined	0	0	0	0	1		284	85.7469	0	0	-111.335	0.670149	-7.38845	7.61014	0.00580409
285	0.365347	0	0	-0.326602	0.157028	-8.27285	1.6487	0.199135		285	0.634847	0	0	-0.811202	0.198301	-6.96598	2.23021	0.135336		285	3.67886	0	0	-5.79865	0.50319	-6.7096	5.90494	0.0150985		285	95.4263	0	0	-123.903	0.453475	-6.5894	6.952	0.00837254
286	0	0	Undefined	0	0	0	0	1		286	1.72269	0	0	-2.20124	0.365471	-13.1197	5.14767	0.0232776		286	0.991601	0	0	-1.56297	0.223663	-9.26491	2.72889	0.0985478		286	3.10831	0.880403	0.283	-2.89273	1.58055	-19.8129	1.32679	0.249378
287	1.3703	0	0	-1.22498	0.379976	-9.75968	4.44402	0.0350237		287	6.2919	0	0	-8.03974	0.500736	-8.05881	9.23278	0.0023772		287	178.635	0	0	-281.567	0.417176	-8.6582	5.43623	0.0197231		287	0.900075	0.309056	0.343	-0.767385	0.456959	-11.821	0.473935	0.491183
288	3.0803	0.256891	0.083	-2.52398	0.465604	-11.7888	1.8967	0.168449		288	319.004	0	0	-407.621	0.437121	-7.53489	5.75468	0.0164448		288	0.677644	0.569934	0.841	-0.169774	0.618791	-12.221	0.0124915	0.911009		288	1.0188	0.31028	0.305	-0.919952	0.474889	-11.8543	0.590154	0.44236
289	4.34312	0	0	-3.88253	0.30789	-10.2879	8.04659	0.00455893		289	1.36331	0	0	-1.74202	0.34057	-9.99203	4.80652	0.0283523		289	3.06854	0.534802	0.174	-3.9937	0.88975	-11.5742	1.08072	0.298536		289	0.643868	0	0	-0.836006	0.191886	-7.12696	2.27917	0.131122
290	3.39508	0.680859	0.201	-2.42638	1.10494	-17.0822	1.40091	0.236571		290	0	0	Undefined	0	0	0	0	1		290	0.623004	0	0	-0.981984	0.27845	-7.70722	1.49741	0.22107		290	2.96902	0.294812	0.099	-3.47222	0.737689	-16.1835	2.9353	0.0866626
291	0.887151	0.293035	0.33	-0.53111	0.443804	-11.6867	0.481374	0.487801		291	15.3026	0	0	-19.5535	0.653658	-10.749	13.2738	0.000269148		291	0	0	Undefined	0	0	0	0	1		291	24.8552	0.80195	0.032	-31.231	1.79371	-15.6924	4.05419	0.0440619
292	0.925739	0.308158	0.333	-0.552087	0.460738	-11.3247	0.510691	0.47484		292	0	1.96691	Infinite	2.5133	0.981958	-15.5267	4.5634	0.0326623		292	1.90875	0	0	-3.0086	0.39025	-6.58655	2.46655	0.116293		292	0.927237	1.13175	1.221	0.265544	0.924679	-4.38043	3.55271e-15	1
293	0.681735	1.00492	1.474	0.288909	0.897344	-14.1063	0.0826178	0.773781		293	1.50145	0	0	-1.91854	0.311507	-7.35267	4.39673	0.0360079		293	5.90528	0	0	-9.30795	0.522575	-8.39884	7.35957	0.00667067		293	1.00009	0.883588	0.884	-0.151261	1.22494	-3.75573	-4.44089e-15	1
294	0	0.716013	Infinite	0.640079	0.512338	-12.1089	1.78509	0.181525		294	0.379432	0	0	-0.484836	0.209808	-8.57857	1.15327	0.282866		294	0	0	Undefined	0	0	0	0	1		294	3.25667	0.394655	0.121	-3.71607	1.25782	-15.6702	2.29889	0.129467
295	3.32727	0.293072	0.088	-2.71242	1.13306	-14.656	4.35052	0.0369977		295	1.55264	0	0	-1.98395	0.281071	-6.1698	2.7906	0.0948189		295	22.8787	1.17944	0.052	-34.2026	1.88838	-15.2594	1.04306	0.30711		295	0	0	Undefined	0	0	0	0	1
296	0	0	Undefined	0	0	0	0	1		296	3.13767	0.271279	0.086	-3.66265	0.514977	-11.5407	2.25738	0.132979		296	0	0.324479	Infinite	0.511446	0.232388	-7.39717	0.647882	0.420871		296	1.69853	0	0	-2.20538	0.378591	-8.7354	5.63187	0.0176368
297	0	0.870037	Infinite	0.777769	0.629652	-15.6903	1.66085	0.197489		297	0	0.963267	Infinite	1.23085	0.63719	-12.683	1.5268	0.216593		297	0	0	Undefined	0	0	0	0	1		297	9.6435	0	0	-12.5212	0.712711	-7.38595	7.66213	0.0056392
298	2.11512	0.600559	0.284	-1.35394	1.04237	-19.5435	1.33741	0.247491		298	1.01752	0	0	-1.30017	0.192826	-8.65194	2.99428	0.0835591		298	0	0	Undefined	0	0	0	0	1		298	854.017	0	0	-1108.86	0.319	-6.72258	3.58302	0.0583731
299	3.89066	0.526641	0.135	-3.00726	0.925459	-17.1139	2.10127	0.147177		299	3.8907	0	0	-4.9715	0.380251	-9.8606	7.73674	0.00541084		299	0	0	Undefined	0	0	0	0	1		299	0	0.55049	Infinite	0.714762	0.406716	-8.82629	0.586681	0.443705
300	0	0.852631	Infinite	0.762209	0.699863	-17.2553	0.665367	0.414672		300	0	1.06935	Infinite	1.36641	0.716893	-14.7127	2.20557	0.137513		300	1.43817	0.364358	0.253	-1.69256	0.558893	-11.3693	0.655776	0.418055		300	0	0.291778	Infinite	0.378848	0.215213	-7.29395	0.600594	0.438352
301	0.689109	1.23919	1.798	0.491744	0.983045	-15.6496	0.174271	0.676344		301	2.05585	0.316979	0.154	-2.22191	0.538516	-11.2623	1.15977	0.281514		301	8.01596	0	0	-12.6348	0.705679	-6.89601	6.28601	0.0121695		301	0.874869	0	0	-1.13594	0.249653	-7.35308	2.40204	0.121177
302	0	1.12702	Infinite	1.0075	0.791291	-12.0906	1.93399	0.164322		302	1.46123	0	0	-1.86715	0.402266	-8.38267	4.44489	0.0350058		302	0.927097	0	0	-1.4613	0.215709	-7.00491	2.69078	0.10093		302	1.25857	0	0	-1.63414	0.187507	-7.0433	3.27271	0.070441
303	9.76596	2.67126	0.274	-6.3423	3.06957	-16.4159	0.341913	0.558727		303	0	0.5652	Infinite	0.722208	0.406113	-10.4224	1.22897	0.267607		303	1.07637	0.532348	0.495	-0.857486	0.810017	-14.3632	0.288537	0.591159		303	1.43766	0	0	-1.86667	0.364946	-11.0833	5.19331	0.022674
304	1.7252	0.388925	0.225	-1.19456	0.592635	-11.3323	0.639083	0.424043		304	1.17653	0	0	-1.50336	0.348327	-8.39589	4.58412	0.0322695		304	1.56945	0.843715	0.538	-1.14391	0.980528	-11.297	0.158122	0.690891		304	1.98248	0	0	-2.57408	0.425952	-8.75382	5.71026	0.016866
305	1.45733	0.312483	0.214	-1.02344	0.481301	-12.2992	0.800352	0.370988		305	0	0	Undefined	0	0	0	0	1		305	1.73593	0	0	-2.73619	0.447477	-7.75035	4.43126	0.0352865		305	0	0.308856	Infinite	0.401023	0.22427	-8.07586	0.629364	0.427589
306	1.40958	2.8795	2.043	1.31404	2.17337	-19.4977	0.39683	0.528731		306	0.777495	0.561224	0.722	-0.276349	0.615727	-14.2361	0.0584168	0.809016		306	15.4038	0.757761	0.049	-23.0852	1.40844	-12.4732	2.68857	0.101071		306	0	0	Undefined	0	0	0	0	1
307	0	1.15601	Infinite	1.03342	0.740167	-11.6671	1.74586	0.186397		307	0	0	Undefined	0	0	0	0	1		307	0	0.708469	Infinite	1.1167	0.433677	-10.336	0.946356	0.330649		307	10000	0.61098	0	-12983.3	0.882992	-17.2665	5.38002	0.0203686
308	4.44773	2.89387	0.651	-1.38907	3.53376	-17.9804	0.0988284	0.75324		308	0.642668	0	0	-0.821196	0.182263	-7.05794	2.42118	0.119705		308	5.03867	0.669284	0.133	-6.88706	1.16089	-15.3479	1.66715	0.19664		308	1e-06	0.936194	936194	1.21556	0.668091	-13.4536	1.8571	0.17296
309	0.87024	0.610743	0.702	-0.231977	0.67715	-11.2033	0.0656257	0.797816		309	1.55287	0.331008	0.213	-1.56128	0.523889	-12.3126	0.776458	0.378227		309	0	1.16816	Infinite	1.84126	0.867986	-12.6927	2.0856	0.148694		309	1.86972	1.11432	0.596	-0.980823	1.21449	-15.0534	0.104612	0.746364
310	2.31671	2.28831	0.988	-0.0253889	2.2967	-21.4107	4.32988e-05	0.99475		310	0.834332	4.51909	5.416	4.70835	3.68259	-24.0413	1.35068	0.245159		310	0	0.264489	Infinite	0.416889	0.196833	-9.10348	0.581876	0.445578		310	2.19089	0	0	-2.84467	0.406699	-9.2639	6.20036	0.0127724
311	3.77368	0.674469	0.179	-2.77054	0.820101	-15.3535	0.539088	0.462811		311	0	0.508946	Infinite	0.650327	0.344556	-9.51676	0.769819	0.380273		311	0	0	Undefined	0	0	0	0	1		311	1.44218	0.271339	0.188	-1.52023	0.558525	-16.2834	1.55523	0.212364
312	1.49043	0.591874	0.397	-0.803265	0.732591	-13.1221	0.357726	0.549772		312	0	0	Undefined	0	0	0	0	1		312	4.06909	0	0	-6.41373	0.549886	-6.65998	6.12979	0.0132922		312	1.34215	0.287154	0.214	-1.36982	0.596511	-13.2652	1.45192	0.228221
313	0.565353	0	0	-0.505397	0.199301	-7.42576	2.01433	0.15582		313	0	0	Undefined	0	0	0	0	1		313	16.242	0	0	-25.6008	1.23251	-13.0752	6.30267	0.0120556		313	1.53322	0	0	-1.99075	0.187904	-7.11385	3.37702	0.0661116
314	0.73069	0	0	-0.6532	0.180657	-7.14272	2.60364	0.106619		314	0.882337	0.32601	0.369	-0.71087	0.474444	-12.7684	0.407689	0.523145		314	1.08669	0	0	-1.71285	0.231124	-6.34909	2.79143	0.0947697		314	3.55816	0	0	-4.61996	0.586807	-10.5812	8.99837	0.0027022
315	2.03958	0.675714	0.331	-1.21923	0.964335	-16.1574	0.457211	0.498931		315	0	0.297739	Infinite	0.380449	0.206308	-9.33211	0.71568	0.397565		315	0.937685	0.977245	1.042	0.0623545	0.962376	-14.1561	0.0007563	0.97806		315	0.795758	0	0	-1.03322	0.262774	-7.44629	2.14091	0.143417
316	0.441246	0	0	-0.394452	0.169458	-9.19767	1.85919	0.172718		316	0	0	Undefined	0	0	0	0	1		316	0.89869	0.515273	0.573	-0.604346	0.597886	-13.3297	0.16779	0.682083		316	0.619698	0.251767	0.406	-0.477725	0.360296	-13.1365	0.374442	0.540593
317	0	0	Undefined	0	0	0	0	1		317	0.495207	0.282548	0.571	-0.271734	0.360635	-10.6722	0.1456	0.702776		317	0	0	Undefined	0	0	0	0	1		317	1.21147	0.605674	0.5	-0.786573	0.706635	-13.0109	0.20224	0.652919
318	5.54691	0	0	-4.95866	0.449344	-6.74015	7.53312	0.00605751		318	0	0.212577	Infinite	0.271629	0.17206	-8.17213	0.419825	0.517025		318	0.919998	0	0	-1.45011	0.175924	-7.66572	3.07381	0.0795628		318	0.733174	0.274911	0.375	-0.595013	0.39361	-11.3265	0.412844	0.52053
319	0.746306	0.485314	0.65	-0.233314	0.548819	-15.6071	0.0969345	0.75554		319	0	0	Undefined	0	0	0	0	1		319	10000	0.288252	0	-15761.6	0.729513	-13.7169	6.23849	0.0125003		319	1.50595	0	0	-1.95534	0.360619	-8.099	5.22883	0.0222155
320	1.59769	2.55702	1.6	0.857595	2.19316	-21.2236	0.114138	0.735481		320	1.50543	0	0	-1.92363	0.208749	-6.12352	3.36653	0.0665339		320	3.05903	0	0	-4.82168	0.274784	-7.14535	4.32139	0.0376362		320	0.522477	0.287167	0.55	-0.305529	0.370783	-12.2694	0.163948	0.685548
321	1.79959	0.220246	0.122	-1.41186	0.415933	-11.9291	1.8732	0.171109		321	0	0	Undefined	0	0	0	0	1		321	2.38692	0.572443	0.24	-2.86	0.94128	-19.9434	1.49817	0.220953		321	3619.56	0	0	-4699.68	0.347752	-8.61562	5.59702	0.0179911
322	0.405809	0.26283	0.648	-0.127816	0.319076	-13.2776	0.0886527	0.765897		322	0.494487	0	0	-0.631851	0.142937	-8.81759	2.42443	0.119457		322	528.283	0	0	-832.684	1.91813	-13.0607	10.2353	0.00137779		322	1.47288	0.311764	0.212	-1.5076	0.618437	-15.942	1.32587	0.249542
323	0	0	Undefined	0	0	0	0	1		323	0.783653	0	0	-1.00135	0.195795	-7.39079	2.6166	0.105751		323	1.20226	0	0	-1.89502	0.191216	-7.5271	3.24929	0.0714544		323	0	0.434734	Infinite	0.564463	0.323754	-8.81053	0.579906	0.446349
324	0.664087	0	0	-0.59366	0.179626	-6.63939	2.51641	0.112667		324	7.96474	0.412904	0.052	-9.64967	1.2421	-14.5016	2.26894	0.13199		324	3.45628	0	0	-5.44782	0.53185	-9.40847	6.73807	0.00943765		324	2.23122	0	0	-2.89704	0.31437	-6.59015	3.23976	0.071871
325	0	0.471251	Infinite	0.421275	0.305017	-12.1969	1.64665	0.199415		325	0.845194	1.45668	1.723	0.781357	1.21486	-16.1396	0.16165	0.687642		325	0	0.554956	Infinite	0.874726	0.401543	-8.78697	0.64804	0.420814		325	2.69312	0	0	-3.49678	0.316979	-6.66864	3.33557	0.0677968
326	1.3326	0	0	-1.19128	0.206941	-6.00747	3.29824	0.0693543		326	1.47502	0.530129	0.359	-1.20737	0.904962	-13.5231	0.60838	0.435398		326	2.0525	0	0	-3.23517	0.270805	-6.19781	3.22223	0.0726445		326	0.857101	0.725364	0.846	-0.171048	0.766586	-14.7681	0.0155848	0.900651
327	1.33258	0	0	-1.19126	0.179387	-6.31689	3.57279	0.0587336		327	1488.49	0	0	-1901.98	0.984149	-11.8754	6.93432	0.00845574		327	0.667484	0	0	-1.05209	0.210428	-9.53975	2.25912	0.13283		327	9.12838	0	0	-11.8524	0.685818	-7.38533	7.31945	0.00682123
328	1.80641	0.197132	0.109	-1.43861	0.335656	-10.2313	1.42238	0.233012		328	2.11959	0.317074	0.15	-2.30324	0.651943	-12.3543	1.81734	0.17763		328	0.865324	0	0	-1.36393	0.213308	-6.86629	2.61419	0.105911		328	1.61347	0	0	-2.09495	0.303139	-7.65132	2.94883	0.0859396
329	2.27947	0.206735	0.091	-1.85292	0.64231	-12.6697	4.12844	0.0421682		329	0	0.433242	Infinite	0.553593	0.306228	-9.23714	0.673925	0.411687		329	7.28653	0	0	-11.4851	0.564048	-6.61898	6.72581	0.00950275		329	3.92755	0.872453	0.222	-3.96677	1.34583	-16.2721	1.51493	0.218388
330	1.4687	0	0	-1.31295	0.291187	-9.14757	6.02933	0.0140701		330	0	0	Undefined	0	0	0	0	1		330	2.5238	0.343314	0.136	-3.4369	0.710223	-11.9787	1.87428	0.170985		330	1.6298	0.32568	0.2	-1.69328	0.709617	-13.942	1.60217	0.205595
331	2.30918	0	0	-2.06429	0.624684	-11.0571	7.41969	0.0064514		331	1.32524	0	0	-1.69339	0.540324	-9.02745	3.10004	0.0782905		331	2.45681	0.356532	0.145	-3.31048	0.886963	-15.6883	2.29363	0.129906		331	0	0.253939	Infinite	0.329718	0.179635	-7.84133	0.684751	0.407956
332	1.02103	0	0	-0.912753	0.319328	-9.86592	4.08929	0.0431558		332	3.69228	0	0	-4.71796	0.446837	-6.76975	6.56171	0.0104196		332	3.36538	0	0	-5.30454	0.494941	-10.2644	8.42049	0.00371016		332	0	0	Undefined	0	0	0	0	1
333	2.02677	0	0	-1.81183	0.561736	-8.66768	6.66233	0.00984722		333	9947.82	0.191264	0	-12711	0.195791	-8.59316	2.2415	0.134351		333	0.937947	0.312356	0.333	-0.986062	0.465677	-13.0943	0.507328	0.476298		333	3.88042	0.275474	0.071	-4.6807	0.698458	-16.4163	3.39729	0.0653036
334	4.88958	0.18752	0.038	-4.20341	0.572154	-13.4254	5.81301	0.015908		334	0	0.327115	Infinite	0.417985	0.223432	-10.0886	0.748184	0.387052		334	3.79025	0	0	-5.97422	0.603001	-9.18399	9.19625	0.00242511		334	0	0	Undefined	0	0	0	0	1
335	0	0	Undefined	0	0	0	0	1		335	0	0	Undefined	0	0	0	0	1		335	3.86829	0	0	-6.09723	0.243757	-6.53634	3.31313	0.0687286		335	0	0	Undefined	0	0	0	0	1
336	1.97703	0	0	-1.76737	0.172754	-6.81756	3.77094	0.0521503		336	1.07807	0	0	-1.37755	0.237549	-8.16252	2.94442	0.0861746		336	1.90975	0	0	-3.01017	0.427559	-9.46913	6.92735	0.00848874		336	343.349	0	0	-445.808	0.411565	-6.30794	4.95921	0.025952
337	1.27755	0	0	-1.14207	0.24182	-7.59939	4.6955	0.0302416		337	0	0	Undefined	0	0	0	0	1		337	4.99949	0.310355	0.062	-7.39105	1.14621	-13.7284	5.73609	0.0166197		337	0	0.495145	Infinite	0.642902	0.322758	-9.04809	0.816277	0.366271
338	220.65	0	0	-197.25	0.385985	-7.58501	9.75704	0.00178637		338	0	0	Undefined	0	0	0	0	1		338	0	0	Undefined	0	0	0	0	1		338	0	0.377669	Infinite	0.490369	0.232899	-7.26345	0.93987	0.332311
339	0.982319	0	0	-0.878144	0.222369	-8.08118	4.23687	0.0395549		339	0.515735	0	0	-0.659002	0.174633	-9.43611	2.12145	0.145249		339	2.87629	0	0	-4.53364	0.268037	-7.80367	5.56539	0.0183189		339	1.74535	0.475709	0.273	-1.64852	0.870177	-11.7297	0.963457	0.326317
340	187.395	0	0	-167.521	0.448824	-6.75359	8.44875	0.00365294		340	0.0668167	0.887042	13.276	1.04808	0.627295	-15.7741	0.493782	0.482245		340	0	0	Undefined	0	0	0	0	1		340	0.783054	0	0	-1.01673	0.231392	-6.25302	2.25867	0.132868
341	0.543168	0	0	-0.485565	0.146394	-7.69576	2.51973	0.11243		341	1.08319	0	0	-1.38409	0.223939	-6.50901	2.7961	0.0944941		341	1.55417	0	0	-2.4497	0.411971	-8.41131	4.53786	0.033153		341	0.894111	0.336848	0.377	-0.723557	0.496017	-11.3372	0.409167	0.522393
342	1.82844	0	0	-1.63454	0.199074	-5.79181	3.47062	0.0624677		342	56.3881	0	0	-72.0522	0.285497	-6.343	3.14125	0.0763353		342	16.1169	0	0	-25.4036	0.613909	-12.0678	13.8038	0.000202925		342	0	0.312116	Infinite	0.405255	0.224261	-8.48803	0.651806	0.419468
343	1.64902	0	0	-1.47414	0.177869	-7.13555	3.83254	0.0502667		343	3.30254	0	0	-4.21996	0.427418	-10.1516	6.46291	0.0110149		343	2.7612	0	0	-4.35223	0.603678	-8.38049	6.68212	0.00973849		343	1.15154	0	0	-1.49517	0.333102	-8.85281	4.51674	0.0335647
344	469.361	0	0	-419.585	0.475709	-9.05596	9.46945	0.00208922		344	0	0.395621	Infinite	0.505521	0.278516	-7.21582	0.688424	0.406701		344	1.7961	0	0	-2.83102	0.20913	-7.92427	3.58188	0.058413		344	0.90322	0	0	-1.17275	0.188258	-7.70286	2.94325	0.0862372
345	6.72284	0	0	-6.00988	0.658153	-11.0877	10.6355	0.00110937		345	0	0	Undefined	0	0	0	0	1		345	0	0.320911	Infinite	0.505822	0.224302	-7.26791	0.694056	0.404788		345	0.620655	0.298483	0.481	-0.418311	0.404358	-11.9589	0.241377	0.623213
346	1.91011	0	0	-1.70755	0.434409	-10.6718	4.40945	0.0357404		346	0	0.692023	Infinite	0.884262	0.504224	-8.90944	1.1836	0.276624		346	0	0	Undefined	0	0	0	0	1		346	6876.36	0	0	-8928.33	0.398598	-7.68359	8.43003	0.00369074
347	0	0	Undefined	0	0	0	0	1		347	2092.96	0	0	-2674.37	0.633764	-12.3694	9.03631	0.00264669		347	0	0	Undefined	0	0	0	0	1		347	1.36925	0.253367	0.185	-1.44887	0.547509	-14.6448	1.73469	0.187813
348	1.45099	0	0	-1.29711	0.206696	-6.06165	3.33956	0.0676327		348	0.392322	0	0	-0.501305	0.213797	-7.59338	1.18047	0.277261		348	0	0	Undefined	0	0	0	0	1		348	0	0	Undefined	0	0	0	0	1
349	0.924089	0	0	-0.826089	0.198929	-7.68662	2.82437	0.0928435		349	0.77453	0.280535	0.362	-0.631224	0.410007	-10.0843	0.440467	0.506897		349	3.98422	0	0	-6.27996	0.637972	-10.3772	9.21879	0.00239544		349	2.05572	0	0	-2.66917	0.558949	-8.05311	4.68111	0.0304961
350	0.608519	0	0	-0.543985	0.196424	-7.72803	2.14097	0.143411		350	0.966528	0	0	-1.23502	0.480682	-9.00865	2.53133	0.111606		350	3.14426	0	0	-4.95602	0.682046	-10.8663	7.27406	0.00699577		350	5.93133	0.422158	0.071	-7.15317	1.11444	-13.3046	3.41775	0.0644989
351	0	0	Undefined	0	0	0	0	1		351	0	0	Undefined	0	0	0	0	1		351	0	0	Undefined	0	0	0	0	1		351	0	0.801224	Infinite	1.04032	0.43699	-11.511	2.29102	0.130124
352	0.39352	1.66083	4.22	1.13291	1.25706	-17.2737	0.742015	0.389016		352	1.66095	0	0	-2.12235	0.220661	-6.0113	3.4199	0.0644147		352	1.68029	0	0	-2.64849	0.775014	-11.6476	3.86754	0.0492286		352	0.77076	1.75874	2.282	1.2828	1.29983	-19.2591	0.340262	0.559678
353	0.652935	0.317584	0.486	-0.299787	0.429601	-10.7822	0.226535	0.634105		353	3.85144	0	0	-4.92134	0.870384	-13.6701	9.7395	0.0018035		353	2.01616	0	0	-3.17789	0.255105	-5.95154	3.22241	0.0726365		353	1.00012	1.07948	1.079	0.103039	2.31204	6.66134e-16	-1.77636e-15	1
354	5.32063	2.47164	0.465	-2.54685	3.1545	-19.6519	0.16954	0.680521		354	3.68697	0.673595	0.183	-3.85047	1.35259	-15.321	2.06369	0.150845		354	2.88225	0	0	-4.54303	0.426151	-10.6954	6.61469	0.0101141		354	1.00012	1.07948	1.079	0.103039	2.31204	6.66134e-16	-1.77636e-15	1
355	0.86153	1.27711	1.482	0.37151	1.15378	-16.8182	0.0723657	0.787923		355	0	0	Undefined	0	0	0	0	1		355	4.64435	0	0	-7.32047	1.63183	-11.9849	7.53451	0.0060528		355	1.00012	1.07948	1.079	0.103039	2.31204	6.66134e-16	-1.77636e-15	1
356	1.32155	0.6942	0.525	-0.560816	0.887234	-14.8663	0.299601	0.584132		356	6.9547e-15	1.03724	149142306641551	1.32537	0.866081	-16.1185	0.858388	0.35419		356	1.00778	0	0	-1.58847	0.180418	-9.28595	3.23495	0.0720826		356	0.77122	0.287495	0.373	-0.628074	0.413393	-14.6839	0.417284	0.518296
357	2.04647	1.27058	0.621	-0.693613	1.47468	-18.5454	0.105351	0.7455		357	1.88342	0	0	-2.40662	0.338353	-6.45152	2.6475	0.103713		357	3.29727	0	0	-5.19719	0.45658	-10.3516	6.38951	0.0114797		357	2.67694	0	0	-3.47577	0.268065	-7.60259	5.41522	0.0199619
358	0.936052	0.213594	0.228	-0.645841	0.344458	-11.6614	0.848713	0.356917		358	0	0.952316	Infinite	1.21686	0.624431	-8.31909	0.657242	0.417535		358	0.87657	0.327696	0.374	-0.86514	0.474772	-9.86817	0.403367	0.525356		358	2.06461	0	0	-2.68071	0.413448	-9.02976	6.20807	0.0127169
359	3.02621	0.737386	0.244	-2.04609	1.28982	-18.7269	1.25512	0.262577		359	1.18723	1.47665	1.244	0.369816	1.41402	-17.3956	0.0239908	0.876908		359	3.11521	0	0	-4.91022	0.541072	-7.72821	6.87406	0.00874557		359	1.15555	0	0	-1.50038	0.358426	-8.53454	4.21052	0.040174
360	0.388452	0.74584	1.92	0.319487	0.602042	-17.346	0.31156	0.576725		360	1.5546	0.379444	0.244	-1.5016	0.517665	-13.0047	0.439623	0.507304		360	0	0	Undefined	0	0	0	0	1		360	0	0	Undefined	0	0	0	0	1
361	1.90021	1.07651	0.567	-0.736343	1.17318	-21.5311	0.151924	0.696704		361	3.39079	0.297159	0.088	-3.95302	0.766335	-12.7001	3.2186	0.0728059		361	1.11642	0	0	-1.75972	0.221488	-7.90232	2.9382	0.0865071		361	1109.03	0	0	-1439.98	0.794264	-11.0887	11.4048	0.000732559
362	0	0.262976	Infinite	0.235087	0.204065	-7.54954	0.49396	0.482166		362	1.88916	0.339112	0.18	-1.98064	0.733367	-11.0696	1.5962	0.206442		362	4.31085	0	0	-6.7948	0.424466	-10.2799	7.29384	0.00691912		362	0	0.308489	Infinite	0.400545	0.203831	-9.1862	0.813536	0.367077
363	0.461634	0.344101	0.745	-0.105069	0.394709	-13.2646	0.0397317	0.842006		363	1.26933	0.285504	0.225	-1.25712	0.574231	-13.6564	1.36121	0.243327		363	2.29635	0	0	-3.61953	0.583997	-8.30406	6.37493	0.0115743		363	0.841026	0	0	-1.092	0.217472	-8.27702	2.49979	0.113862
364	2.31785	1.12731	0.486	-1.06429	1.35938	-18.1248	0.322551	0.570079		364	1.72363	0	0	-2.20244	0.794898	-13.3566	4.4387	0.035133		364	0	0	Undefined	0	0	0	0	1		364	0	0.261344	Infinite	0.339332	0.182283	-10.2282	0.711784	0.398852
365	0.680151	1.84582	2.714	1.04205	1.31457	-17.2806	0.663988	0.415156		365	1.09345e-15	1.2188	1114637157620370	1.55737	0.870598	-14.641	1.28133	0.257652		365	0	0	Undefined	0	0	0	0	1		365	2.21069	0	0	-2.87039	0.402357	-11.0976	6.29353	0.0121179
366	5.15907	1.2358	0.24	-3.50721	1.88933	-18.1637	0.805594	0.369426		366	0.877128	0.605254	0.69	-0.347399	0.673945	-14.1089	0.0720934	0.788313		366	46.0413	0	0	-72.5707	1.34552	-13.9674	7.98573	0.00471476		366	1.05635	0	0	-1.37158	0.430395	-10.9934	3.44215	0.0635531
367	8711.35	0.563281	0	-7787.01	1.32799	-18.7556	7.71058	0.00548982		367	3.14594	0	0	-4.01986	1.10323	-10.9181	6.12594	0.0133212		367	1.41118	0	0	-2.22431	0.301164	-7.96373	3.96983	0.0463224		367	0	0	Undefined	0	0	0	0	1
368	1.23509	1.05004	0.85	-0.165424	1.12762	-23.8666	0.0204419	0.88631		368	1.19842	0	0	-1.53133	0.19206	-9.80104	3.18007	0.0745417		368	302.337	0	0	-476.546	0.528836	-6.74268	6.88596	0.00868753		368	12.3373	0.589577	0.048	-15.2533	1.78523	-20.0092	6.84694	0.00887933
369	2.22128	1.23752	0.557	-0.87943	1.35074	-17.3404	0.120798	0.72817		369	2.02622	0.283014	0.14	-2.22745	0.488369	-11.5807	1.35215	0.244903		369	1.11532	0	0	-1.75798	0.389796	-8.50203	3.86259	0.0493741		369	2.69312	0	0	-3.49678	0.316979	-6.66864	3.33557	0.0677968
370	0.21345	8.57071	40.153	7.47097	1023.85	-21.0997	2.64991	0.103556		370	2.65043	0.509376	0.192	-2.73582	0.834529	-11.9775	0.939171	0.332491		370	0.991889	0	0	-1.56342	0.230722	-8.48674	2.73793	0.0979918		370	1.29575	0.783682	0.605	-0.664875	0.943833	-16.1123	0.174084	0.676507
371	0	0.487434	Infinite	0.435742	0.383943	-11.3209	0.922144	0.336913		371	0.44703	0.475389	1.063	0.0362367	0.460904	-12.9445	0.00173581	0.966767		371	0.725616	0	0	-1.14372	0.240386	-6.60197	2.13104	0.144343		371	0	0.561333	Infinite	0.728841	0.387449	-11.9651	1.44566	0.229226
372	1.5661	0.597791	0.382	-0.865616	0.837004	-15.1926	0.597989	0.439346		372	0.832717	0	0	-1.06404	0.165257	-7.73921	3.07016	0.0797416		372	1.11642	0	0	-1.75972	0.203571	-8.31569	3.09534	0.0785167		372	2.06346	0.843376	0.409	-1.58417	1.09443	-15.1586	0.694529	0.404628
373	1.18554e-17	0.735441	6.20343e+16	0.657447	0.444928	-11.0839	1.88597	0.169657		373	1.66099	0	0	-2.12239	0.250996	-5.70426	3.17542	0.0747541		373	4.16833	0	0	-6.57016	0.403971	-10.3328	7.37497	0.00661379		373	2.8057	0.333147	0.119	-3.21038	0.817936	-14.9512	2.56112	0.109521
374	2.91969	0	0	-2.61006	0.605321	-10.8289	7.53772	0.00604203		374	6097.43	0	0	-7791.25	0.753015	-13.2566	4.29547	0.0382139		374	0	0	Undefined	0	0	0	0	1		374	3.54876	0.309742	0.087	-4.20557	0.724524	-12.1735	2.55813	0.109728
375	3.82764	0.948252	0.248	-2.57403	1.19721	-15.8308	0.676523	0.410787		375	1.50546	0	0	-1.92366	0.282217	-6.20345	2.77849	0.0955384		375	3.56463	0.250824	0.07	-5.22325	0.643191	-13.5922	3.82098	0.0506147		375	0.854276	0.687911	0.805	-0.21601	0.737714	-12.6141	0.0259409	0.872045
376	0	1.97396	Infinite	1.76462	1.07628	-15.0469	3.68448	0.0549209		376	8.08654	0.662754	0.082	-9.48605	1.80415	-16.8248	3.98391	0.0459368		376	3.67271	0	0	-5.78896	0.384689	-7.84568	6.89498	0.00864381		376	10.8136	0.261707	0.024	-13.7007	0.654767	-12.8409	4.03726	0.0445062
377	1.77741	1.09636	0.617	-0.608826	1.25027	-20.6994	0.166187	0.683523		377	1.06439	2.19547	2.063	1.44529	1.83687	-18.6135	0.237031	0.626359		377	0.5719	0	0	-0.901434	0.207727	-6.61453	1.95518	0.16203		377	1.01539	0	0	-1.31839	0.201305	-8.76907	3.07771	0.0793724
378	8758.28	1.45137	0	-7828.16	2.00606	-20.1164	2.09072	0.148197		378	2.05402	0.317482	0.155	-2.21893	0.643364	-15.7079	1.37411	0.241106		378	1.86728	0	0	-2.94322	0.254409	-5.9321	3.17782	0.0746441		378	6.07984	0.404416	0.067	-7.36903	0.575957	-12.649	1.38214	0.239737
379	1.77081	0.673825	0.381	-0.980654	1.06258	-17.2019	0.723821	0.394894		379	0	0.62187	Infinite	0.794621	0.493823	-11.1885	0.88417	0.347062		379	15.2532	0	0	-24.0422	0.915926	-8.53016	12.792	0.000348112		379	1.18092	0.724827	0.614	-0.592198	0.818345	-14.482	0.0995468	0.752374
380	0.921536	0.263656	0.286	-0.588112	0.495802	-13.2998	0.995217	0.318471		380	1.02485	0.308276	0.301	-0.915634	0.477632	-11.3668	0.60144	0.438029		380	0	0	Undefined	0	0	0	0	1		380	1.49853	0.316692	0.211	-1.53451	0.5106	-12.8607	0.861637	0.353281
381	6.68255	1.73746	0.26	-4.42066	2.87021	-20.8417	0.752217	0.385775		381	0	0.696275	Infinite	0.889694	0.474972	-12.3033	1.446	0.229171		381	1.56675	0	0	-2.46952	0.251652	-5.86209	3.0514	0.0806677		381	0.590851	0	0	-0.767167	0.188576	-6.3522	2.18891	0.139008
382	1.1899	0	0	-1.06372	0.372276	-9.71318	4.19694	0.0404969		382	0.889299	0.644283	0.724	-0.313079	0.7098	-15.1112	0.0548119	0.814892		382	0.732519	0.384416	0.525	-0.548684	0.504666	-9.84473	0.183737	0.668181		382	1.38569	1.60257	1.157	0.281609	1.51322	-21.1465	0.020197	0.886988
383	549.431	0	0	-491.164	0.877349	-10.0705	10.86	0.000982658		383	4.33117	1.33724	0.309	-3.82562	1.68783	-16.51	0.529817	0.466684		383	1.66314	0	0	-2.62145	0.346997	-8.68451	5.75219	0.0164681		383	2.77556e-17	0.673173	2.42536e+16	0.874055	0.464561	-11.6606	1.39674	0.237271
384	70.2518	0	0	-62.8015	0.306175	-8.98998	6.42949	0.0112241		384	3.69228	0	0	-4.71796	0.674819	-7.15687	4.94387	0.0261833		384	0	0	Undefined	0	0	0	0	1		384	1.19896	0.534303	0.446	-0.863003	0.727308	-14.742	0.516692	0.472256
385	1.53176	0	0	-1.36932	0.199183	-5.75681	3.39118	0.0655459		385	1.16827	0.399913	0.342	-0.981794	0.72027	-15.7473	0.713639	0.398238		385	0.911572	0	0	-1.43683	0.215235	-6.97148	2.67339	0.102038		385	0.914706	0.769505	0.841	-0.188531	0.811691	-12.4567	0.0147365	0.903379
386	0	0.21514	Infinite	0.192325	0.173667	-8.72958	0.427989	0.512977		386	5.80986	0.654785	0.113	-6.58711	1.13736	-12.2621	2.1379	0.143699		386	0.31208	0	0	-0.491904	0.193792	-7.88182	0.940052	0.332264		386	0.461511	0.66141	1.433	0.259551	0.57662	-12.4367	0.0796983	0.777707
387	4.01677	0.189823	0.047	-3.4211	0.684981	-14.4327	6.85344	0.00884707		387	1.31859	0.648259	0.492	-0.85654	0.851092	-18.0566	0.382233	0.536411		387	1.66886	0	0	-2.63048	0.373242	-8.97006	5.3982	0.0201576		387	0	0.329764	Infinite	0.428168	0.213305	-9.29099	0.858462	0.35417
388	8718.88	0.752683	0	-7793.57	1.10754	-16.4488	1.87296	0.171137		388	0.533642	0.368566	0.691	-0.210933	0.404364	-11.6391	0.0104019	0.918765		388	0	0	Undefined	0	0	0	0	1		388	0	1.00048	Infinite	1.29903	0.647532	-15.174	2.4117	0.120432
389	0	0.258702	Infinite	0.231267	0.187733	-9.02834	0.621701	0.430416		389	0.637655	0.467726	0.734	-0.217134	0.512776	-13.7834	0.0545242	0.81537		389	14.8542	0	0	-23.4133	0.530317	-9.56566	8.99865	0.00270179		389	0	0.251318	Infinite	0.326314	0.157463	-7.95197	0.922975	0.336695
390	0.622933	0.879407	1.412	0.229275	0.794982	-16.0708	0.074801	0.784471		390	0	0	Undefined	0	0	0	0	1		390	5.46361	0	0	-8.61179	0.416089	-9.54602	8.47962	0.00359147		390	0	0	Undefined	0	0	0	0	1
391	1.50889	0.556663	0.369	-0.851244	0.678749	-12.8705	0.354325	0.551675		391	0.924222	0.607219	0.657	-0.405064	0.683876	-16.3586	0.0900207	0.764151		391	0	0	Undefined	0	0	0	0	1		391	6.03271	0	0	-7.83293	0.410022	-7.67921	7.89759	0.00495008
392	1.48734	0.267582	0.18	-1.0904	0.436689	-10.6929	0.982474	0.321589		392	1.54916	0.623309	0.402	-1.18305	0.888769	-16.9574	0.666215	0.414375		392	0	0	Undefined	0	0	0	0	1		392	2.04214	0	0	-2.65153	0.41282	-10.6709	6.30538	0.0120372
393	0	1.61854	Infinite	1.4469	0.968805	-15.6983	3.39322	0.0654651		393	0.757387	0.9884	1.305	0.295187	0.926972	-14.0822	0.0329517	0.855955		393	0.451166	0	0	-0.711131	0.153347	-7.49992	2.11941	0.145443		393	2.00953	0	0	-2.6092	0.312476	-6.52874	3.16273	0.0753369
394	1.64905	0	0	-1.47417	0.205332	-6.82613	3.56022	0.0591798		394	0.577103	1.81108	3.138	1.57677	1.19915	-20.079	0.636385	0.425023		394	0	0	Undefined	0	0	0	0	1		394	1.22518	0.678064	0.553	-0.710379	0.776627	-14.4283	0.141402	0.706891
395	2.40861	1.01244	0.42	-1.2481	1.31081	-18.9848	0.645716	0.421648		395	885.218	0	0	-1131.12	0.511377	-8.13649	10.6356	0.00110932		395	1.34057	0.339868	0.254	-1.57731	0.529026	-13.9319	0.706103	0.400741		395	62.4209	0	0	-81.0479	0.654484	-7.05542	8.71614	0.00315406
396	0.887624	0.689963	0.777	-0.176699	0.75006	-14.0924	0.0330988	0.855637		396	2.90475	0.326396	0.112	-3.2946	0.709432	-10.7067	2.14554	0.142985		396	12.2285	0	0	-19.2747	0.832904	-13.8135	8.89626	0.00285755		396	2.0446	0	0	-2.65474	0.418153	-7.10327	3.3465	0.067348
397	0	0.50015	Infinite	0.447108	0.385687	-14.3836	1.01437	0.313859		397	0	0	Undefined	0	0	0	0	1		397	5.72916	0.342776	0.06	-8.49007	0.840579	-10.907	2.8823	0.0895583		397	3.2485	0	0	-4.21789	0.335562	-7.22069	3.83362	0.0502343
398	0	0.546854	Infinite	0.48886	0.442625	-10.4918	0.811588	0.367651		398	6.75029	0	0	-8.62547	0.73381	-9.50246	9.42369	0.002142		398	0	0	Undefined	0	0	0	0	1		398	0	0	Undefined	0	0	0	0	1
399	0	3.93203	Infinite	3.51504	1.16802	-16.3374	4.55446	0.0328332		399	9947.19	0.727697	0	-12709.5	1.282	-14.4631	2.60761	0.106352		399	2.38721	0	0	-3.76274	0.493708	-7.47963	5.77779	0.0162299		399	1.07823	0.524802	0.487	-0.718572	0.62021	-12.679	0.231823	0.630175
400	0.387424	0.814988	2.104	0.382221	0.61692	-14.892	0.384825	0.535032		400	0	0	Undefined	0	0	0	0	1		400	285.967	0	0	-450.743	0.549855	-6.62057	6.74923	0.00937883		400	4.46691	0	0	-5.79989	0.698104	-10.8062	10.6836	0.00108092
401	0	0.262812	Infinite	0.23494	0.18519	-7.75385	0.691862	0.405532		401	15.0219	0	0	-19.1949	1.02686	-11.071	14.8787	0.000114647		401	3.84407	0	0	-6.05905	0.397466	-10.4531	7.63133	0.00573631		401	1.02937	0.279645	0.272	-0.973456	0.440458	-13.4165	0.722678	0.395267
402	2.32845	0.316998	0.136	-1.79814	0.877349	-14.5185	2.7458	0.09751		402	1.50543	0	0	-1.92363	0.208749	-6.12352	3.36653	0.0665339		402	3.18769	0	0	-5.02447	0.411077	-10.5837	6.86408	0.00879454		402	0.908536	0	0	-1.17965	0.197492	-7.61768	2.93484	0.0866874
403	1.06563	0.742848	0.697	-0.288551	0.81275	-17.0367	0.0511373	0.821096		403	1.83933	0	0	-2.35029	0.745538	-11.385	4.22874	0.0397449		403	3.21672	0	0	-5.07022	0.437362	-10.8915	6.95753	0.00834673		403	0	0	Undefined	0	0	0	0	1
404	0.892491	0.306095	0.343	-0.524208	0.453885	-12.924	0.459857	0.497691		404	1.38862	0	0	-1.77437	0.233479	-5.7114	3.07145	0.0796782		404	0.923886	0.327765	0.355	-0.93961	0.480402	-9.97329	0.44052	0.506871		404	0	0.246204	Infinite	0.319674	0.188497	-8.5577	0.533605	0.465095
405	6.65087	0	0	-5.94554	0.602184	-12.3093	7.24814	0.00709745		405	0.982589	0.248862	0.253	-0.93755	0.392859	-15.6119	0.76903	0.380517		405	1.86484	0	0	-2.93937	0.270329	-5.98724	3.21142	0.0731258		405	15.9543	0	0	-20.7152	0.646198	-11.8142	12.2088	0.000475638
406	2.92584	0	0	-2.61555	0.41183	-8.14284	8.09146	0.00444742		406	2.06751	0	0	-2.64184	0.463955	-9.64951	5.29314	0.0214096		406	0.733388	0	0	-1.15597	0.233346	-6.63228	2.2001	0.138002		406	3.2485	0	0	-4.21789	0.335562	-7.22069	3.83362	0.0502343
407	8741.4	0.256749	0	-7814.14	0.443153	-10.7489	1.57198	0.20992		407	0.818324	1.02335	1.251	0.261985	0.96104	-22.0151	0.0300997	0.862264		407	0	0	Undefined	0	0	0	0	1		407	8.00753	0	0	-10.3971	0.671738	-7.3829	7.04538	0.007947
408	0	0.218062	Infinite	0.194937	0.182716	-10.0911	0.356108	0.550676		408	24.8629	0.280413	0.011	-31.4113	0.474075	-12.5972	2.2164	0.136551		408	1.55417	0	0	-2.4497	0.429389	-7.90677	4.39664	0.0360098		408	161.974	0	0	-210.309	0.332377	-6.72258	4.53944	0.0331225
409	0.996994	0.187599	0.188	-0.723558	0.307916	-11.5611	1.0742	0.299998		409	0.404439	0.374034	0.925	-0.0388523	0.388838	-14.3942	0.00281075	0.957719		409	152.811	0	0	-240.861	0.610687	-6.58435	7.58388	0.00588926		409	1e-06	0.680374	680374	0.883403	0.478514	-11.0473	1.34849	0.245542
410	24.8877	0.192934	0.008	-22.0759	0.607068	-16.9405	7.58236	0.00589421		410	1.88131	0.337989	0.18	-1.97204	0.546202	-9.36794	0.888406	0.34591		410	1.30522	0	0	-2.0573	0.35362	-11.5699	4.55155	0.0328889		410	2.27074	0	0	-2.94835	0.623828	-9.09653	6.67566	0.00977383
411	0	0.277219	Infinite	0.24782	0.214763	-8.9895	0.494366	0.481986		411	1.38862	0	0	-1.77437	0.228839	-6.30904	3.10036	0.0782748		411	2.05255	0	0	-3.23525	0.280987	-6.0757	3.15255	0.0758085		411	0	0.310419	Infinite	0.403051	0.190793	-9.09469	0.951744	0.329276
412	0.668843	0.401912	0.601	-0.238623	0.50199	-11.7652	0.113331	0.736383		412	0	0.294268	Infinite	0.376013	0.227392	-8.78554	0.505592	0.477054		412	5.48046	0	0	-8.63836	0.826764	-12.1839	9.76298	0.00178061		412	0.697456	1.06446	1.526	0.476528	0.947853	-13.4799	0.111403	0.738552
413	3.09406	0.216333	0.07	-2.57254	0.385689	-11.0775	1.88177	0.170134		413	0	0	Undefined	0	0	0	0	1		413	0	0	Undefined	0	0	0	0	1		413	2.68751	0	0	-3.48949	0.42279	-9.54257	6.73345	0.00946213
414	2.12876	0.304225	0.143	-1.63104	0.721375	-15.0764	2.0872	0.148538		414	1.88342	0	0	-2.40662	0.251312	-5.75737	3.23757	0.0719672		414	0.667236	0	0	-1.0517	0.179096	-8.47989	2.63045	0.104832		414	0.89384	0	0	-1.16057	0.196634	-7.45012	2.91085	0.0879852
415	0	0.999742	Infinite	0.893719	0.696168	-12.446	2.3907	0.122059		415	0.867277	0.757254	0.873	-0.140586	0.789012	-15.5815	0.00981084	0.921099		415	3.81638	0	0	-6.01541	0.396882	-9.97968	6.99744	0.00816265		415	1.81152	0	0	-2.3521	0.700109	-12.7871	5.53953	0.0185915
416	0.740224	0.733707	0.991	-0.00582616	0.735758	-14.6887	4.16769e-05	0.994849		416	542.778	0	0	-693.557	0.224501	-6.18512	3.99371	0.0456703		416	1.56672	0	0	-2.46947	0.309607	-6.01644	2.65323	0.10334		416	0	0	Undefined	0	0	0	0	1
417	1.67167	0.349536	0.209	-1.18192	0.691849	-14.4231	1.26426	0.260846		417	0	1.25554	Infinite	1.60432	0.961188	-12.882	1.69801	0.192548		417	0	0.340179	Infinite	0.536194	0.186957	-8.41914	1.14757	0.284058		417	0	0	Undefined	0	0	0	0	1
418	1.54926	0.460683	0.297	-0.973129	0.771624	-15.4096	1.37104	0.241632		418	4.48699	0.305376	0.068	-5.34324	0.793229	-12.1527	3.17033	0.0749872		418	0	0	Undefined	0	0	0	0	1		418	0.837076	0	0	-1.08687	0.265259	-8.11211	2.19406	0.138544
419	5.66093e-17	0.901835	1.59309e+16	0.806195	0.719924	-13.101	1.25045	0.263466		419	14.5876	0.523247	0.036	-17.9714	1.15264	-19.3921	6.02604	0.0140964		419	2.13223	0	0	-3.36084	0.607077	-9.1948	6.57234	0.0103576		419	0	0.67042	Infinite	0.87048	0.475479	-11.1706	1.32493	0.24971
420	1.30026	0.304693	0.234	-0.889988	0.488517	-12.8593	0.747531	0.387259		420	1.03285	0.264178	0.256	-0.9822	0.483258	-11.8077	1.05815	0.303637		420	1.20907	0	0	-1.90575	0.664074	-11.9486	3.17371	0.0748325		420	106.429	0	0	-138.188	0.410656	-7.52143	6.04388	0.0139546
421	0	0.262775	Infinite	0.234907	0.185136	-7.89315	0.691711	0.405583		421	0	0.254681	Infinite	0.325429	0.22327	-7.24035	0.249719	0.617273		421	0	0	Undefined	0	0	0	0	1		421	816.83	0	0	-1060.58	0.757571	-7.38845	9.01643	0.00267564
422	3.52484	0.221345	0.063	-2.95316	0.557633	-13.8095	3.55148	0.0594924		422	0	0.65364	Infinite	0.835216	0.519724	-13.7278	0.874476	0.349719		422	1.83617	0	0	-2.89419	0.794833	-10.8508	3.97404	0.0462069		422	2.88564	0.682143	0.236	-2.86104	1.12916	-15.098	1.38822	0.238706
423	0.649657	3.3935	5.224	2.45285	1.24307	-17.6187	0.85356	0.355547		423	9947.54	2.23041	0	-12708	5.07343	-23.141	3.02452	0.0820144		423	0	0.554956	Infinite	0.874726	0.401543	-8.78697	0.64804	0.420814		423	0.799039	0	0	-1.03748	0.262246	-7.57233	2.14013	0.143489
424	0	0	Undefined	0	0	0	0	1		424	1.37762	1.11442	0.809	-0.336321	1.1636	-18.7461	0.0221111	0.881792		424	16.8624	0	0	-26.5787	0.598238	-13.3913	10.826	0.00100082		424	0	0	Undefined	0	0	0	0	1
425	0.69696	0.19683	0.282	-0.447091	0.305216	-11.3884	0.690385	0.406033		425	1.94691	0.29769	0.153	-2.10736	0.696697	-13.4497	2.24245	0.134269		425	0.96604	0.308058	0.319	-1.03712	0.460027	-10.4456	0.532262	0.465658		425	2.04563	0.410621	0.201	-2.12291	0.852059	-12.7127	1.47205	0.225023
426	1.70265	0.262587	0.154	-1.28734	0.505289	-12.0064	1.59915	0.206023		426	2.13722	0	0	-2.73093	0.436642	-7.32226	5.07449	0.0242804		426	0	0	Undefined	0	0	0	0	1		426	0.856319	1.97322	2.304	1.45019	1.50614	-20.0366	0.321913	0.57046
427	4.10065	1.39947	0.341	-2.41472	1.92334	-19.8495	0.518233	0.471596		427	0.6114	0.507881	0.831	-0.132276	0.552434	-13.0025	0.0147807	0.903235		427	1.86484	0	0	-2.93937	0.270329	-5.98724	3.21142	0.0731258		427	4.29901	0	0	-5.58188	0.695804	-11.1277	10.4668	0.00121542
428	0.960183	2.47604	2.579	1.3551	1.7833	-19.8686	0.986031	0.320714		428	4749.85	0	0	-6069.32	0.597712	-11.659	13.5126	0.000236963		428	1.9911	0.345716	0.174	-2.59347	0.550672	-10.2284	0.893115	0.344635		428	2.29323	0.905274	0.395	-1.80213	1.2054	-19.4822	0.358772	0.549189
429	1.85964	0.217666	0.117	-1.46784	0.517206	-12.6175	2.57109	0.108833		429	0	0.400198	Infinite	0.511369	0.280928	-7.35033	0.695039	0.404456		429	0	0	Undefined	0	0	0	0	1		429	0	0	Undefined	0	0	0	0	1
430	1.3703	0.568339	0.415	-0.716916	0.695634	-12.5019	0.309623	0.577911		430	0.530617	0	0	-0.678018	0.188463	-6.73957	2.01541	0.15571		430	1.00798	0	0	-1.58879	0.180352	-9.33113	3.23335	0.0721527		430	0.89384	0	0	-1.16057	0.196634	-7.45012	2.91085	0.0879852
431	0	1.23242	Infinite	1.10172	0.962082	-15.2327	1.75448	0.185315		431	0.636069	0.737087	1.159	0.12908	0.699313	-14.7374	0.0122166	0.91199		431	0	0.279261	Infinite	0.440173	0.2511	-9.32922	0.199427	0.655184		431	91.2117	0	0	-118.43	0.867449	-8.05433	8.35849	0.0038389
432	1.26053	0.481226	0.382	-0.696654	0.597578	-12.9014	0.394977	0.529695		432	0	0	Undefined	0	0	0	0	1		432	8.01596	0	0	-12.6348	0.705679	-6.89601	6.28601	0.0121695		432	0	0	Undefined	0	0	0	0	1
433	6.7036	0.972453	0.145	-5.12336	1.44202	-17.7482	1.28028	0.257846		433	0	0.331266	Infinite	0.423289	0.243667	-7.38507	0.593329	0.441135		433	3.61026	0	0	-5.69053	0.528332	-10.8434	8.30338	0.00395714		433	0	0.289826	Infinite	0.376313	0.18398	-7.66028	0.890457	0.345353
434	4.10067	1.36786	0.334	-2.44299	1.68236	-20.194	0.618629	0.431557		434	13.1658	0.617033	0.047	-16.0348	1.30302	-12.8048	3.42033	0.064398		434	0	0.586983	Infinite	0.925208	0.425006	-13.0632	1.23248	0.266925		434	44.5894	0.776158	0.017	-56.8876	1.39723	-18.8124	3.63783	0.0564806
435	1.94156	1.57207	0.81	-0.330303	1.66797	-19.1421	0.0210687	0.884592		435	23.3163	3.4023	0.146	-25.4459	5.47741	-21.344	0.181647	0.669961		435	2.01117	0	0	-3.17002	0.426115	-8.42493	4.80443	0.0283866		435	6.7776	0.349939	0.052	-8.34575	0.878823	-13.5476	3.25768	0.0710895
436	1.32611	0.304867	0.23	-0.912936	0.485041	-10.4925	0.777619	0.37787		436	4.5843	0.305245	0.067	-5.46774	0.902364	-16.4614	4.28436	0.0384646		436	1.15595	0	0	-1.82203	0.401919	-13.555	3.92095	0.047688		436	3.66534	0.29441	0.08	-4.37685	0.797666	-11.1982	3.41459	0.0646223
437	0.964678	1.39878	1.45	0.388067	1.26286	-17.1656	0.0720245	0.788412		437	17.3267	0.30792	0.018	-21.7465	0.881078	-10.8605	4.73451	0.0295632		437	0	0.352558	Infinite	0.555704	0.262357	-7.72653	0.581349	0.445784		437	0	0.762032	Infinite	0.98943	0.50422	-11.3293	1.50202	0.220361
438	2.18658	0.36099	0.165	-1.63198	0.581067	-12.192	0.835521	0.360681		438	0.578792	0	0	-0.739575	0.261397	-7.19	1.48101	0.223617		438	2.0525	0	0	-3.23517	0.270805	-6.19781	3.22223	0.0726445		438	1.25857	0	0	-1.63414	0.187507	-7.0433	3.27271	0.070441
439	3.16545	1.65062	0.521	-1.35419	2.23441	-18.8744	0.249845	0.617184		439	2.15515	0.231618	0.107	-2.45787	0.561727	-12.5417	2.986	0.0839875		439	10000	0.294642	0	-15761.6	0.974465	-15.3698	10.2409	0.00137362		439	2.01862	0.759607	0.376	-1.63472	1.08686	-15.6842	0.877339	0.348931
440	1.10504	0.553197	0.501	-0.493316	0.649078	-13.9032	0.216048	0.642068		440	0.919406	0	0	-1.17481	0.459187	-9.12783	2.53766	0.11116		440	0.572706	0	0	-0.902704	0.202181	-6.78059	2.00771	0.156501		440	214.584	0	0	-278.618	0.654425	-7.38845	7.29676	0.00690791
441	0.793865	0.703803	0.887	-0.0805101	0.732375	-11.1731	0.0077276	0.929951		441	0	1.71108	Infinite	2.1864	1.19003	-15.4236	1.97746	0.159659		441	1.48828	0	0	-2.34583	0.379849	-8.83588	4.91505	0.0266236		441	2.69352	0.316379	0.117	-3.08651	0.771195	-14.0232	2.75374	0.0970274
442	2.10971	0.5534	0.262	-1.39126	0.707565	-14.1382	0.58119	0.445846		442	1.88383	0.32735	0.174	-1.98885	0.795796	-14.6085	2.18114	0.139711		442	0.526801	0	0	-0.830348	0.256872	-7.9406	1.34485	0.246181		442	0.818182	1.04085	1.272	0.289112	1.08004	-3.98351	-1.77636e-15	1
443	0.89884	0	0	-0.803518	0.235159	-6.56373	2.40269	0.121126		443	1.32071	1.36192	1.031	0.0526657	1.3528	-17.9723	0.000353752	0.984994		443	1.66339	0	0	-2.62185	0.266628	-6.73308	3.14241	0.076281		443	3.19921	0.425223	0.133	-3.60177	0.908801	-14.6518	1.77106	0.183251
444	1.69436	0.564156	0.333	-1.01035	0.793302	-13.2973	0.699559	0.402932		444	3.16054	1.0006	0.317	-2.75996	1.4081	-15.2643	0.871984	0.350407		444	0.927424	0	0	-1.46181	0.183225	-7.08603	3.06281	0.080103		444	4.2273	0	0	-5.48877	0.318214	-6.69611	3.5243	0.0604755
445	93.5944	0	0	-83.6687	0.615515	-8.59219	9.6465	0.00189713		445	0	1.41956	Infinite	1.8139	0.970908	-12.6414	1.98892	0.158454		445	2.01006	0.388484	0.193	-2.55595	0.773045	-13.479	1.29177	0.255722		445	4.17393	0	0	-5.41947	0.457763	-7.32351	5.22994	0.0222012
446	0.791404	0	0	-0.707476	0.205284	-6.46151	2.55035	0.11027		446	4.68451	0	0	-5.98582	1.11514	-11.1907	6.64653	0.00993491		446	1.41767	0	0	-2.23455	0.267098	-8.18178	4.24373	0.0393955		446	4.6445	0	0	-6.03047	0.613694	-10.8495	9.79782	0.00174719
447	0.969032	0.305632	0.315	-0.593046	0.45882	-11.9208	0.539638	0.462583		447	4.70902	0.277593	0.059	-5.66244	1.03737	-17.0028	5.91333	0.0150267		447	0	0	Undefined	0	0	0	0	1		447	7.55915	0	0	-9.81488	0.610763	-12.176	10.568	0.00115061
448	1.37562	0.654429	0.476	-0.644712	0.798124	-14.7975	0.222031	0.637496		448	2.97845	0.323173	0.109	-3.39289	0.761676	-12.2535	2.50789	0.113277		448	0	0	Undefined	0	0	0	0	1		448	4.10628	0	0	-5.33164	1.07386	-12.1255	9.43241	0.00213183
449	0	5.63343	Infinite	5.036	4.06125	-14.8306	5.33091	0.0209505		449	0	0.476014	Infinite	0.608246	0.347522	-8.69137	0.628765	0.427809		449	2.44594	0	0	-3.85532	0.836556	-11.5025	4.38069	0.0363483		449	1.21344	0	0	-1.57554	0.185497	-7.81961	3.23539	0.0720631
450	8747.91	2.31243	0	-7818.13	4.96333	-21.9381	0.73588	0.390984		450	1.20456	1.56341	1.298	0.458534	1.47083	-17.7518	0.0279922	0.867127		450	0	0	Undefined	0	0	0	0	1		450	0	0	Undefined	0	0	0	0	1
451	0.674217	0.375887	0.558	-0.266691	0.481908	-11.0323	0.149684	0.698838		451	2.33327	0.257927	0.111	-2.65185	0.487128	-10.9457	1.84996	0.173788		451	1.20224	0	0	-1.89498	0.200867	-7.80356	3.15125	0.0758689		451	0.586015	0	0	-0.760888	0.166769	-6.78453	2.41845	0.119913
452	0.527064	0.21015	0.399	-0.283305	0.299874	-12.273	0.376277	0.539602		452	0.811569	0.325696	0.401	-0.620844	0.461172	-13.1629	0.358839	0.549152		452	2.94764	0	0	-4.64609	1.12086	-10.7679	5.50353	0.0189781		452	2.00953	0	0	-2.6092	0.243595	-5.89314	3.6634	0.0556202
453	3.51547	1.95852	0.557	-1.39184	2.48525	-20.2076	0.221873	0.637616		453	0	2.11149	Infinite	2.69805	1.08243	-16.1736	4.04278	0.0443608		453	0.733388	0	0	-1.15597	0.233346	-6.63228	2.2001	0.138002		453	0.844318	0.320671	0.38	-0.679908	0.458725	-12.8504	0.391461	0.531533
454	0	0.547285	Infinite	0.489245	0.376612	-11.3844	1.38146	0.239853		454	3.36802	0.291942	0.087	-3.93059	0.714406	-12.7008	2.84818	0.0914773		454	10000	0.762651	0	-15760.9	0.970944	-13.0834	1.29481	0.255163		454	0.927962	1.18888	1.281	0.338785	1.10298	-14.7788	0.0366515	0.848176
455	0.795044	0.968426	1.218	0.154995	0.918065	-18.0859	0.0235779	0.877964		455	2.60412	6.73235	2.585	5.27501	5.33894	-22.8891	0.187308	0.665167		455	4.86377	0.238166	0.049	-7.29092	0.865002	-15.2585	6.87558	0.00873814		455	3.7056	0	0	-4.81139	0.585579	-10.2024	8.94647	0.00278007
456	1.49836	0	0	-1.33946	0.206899	-6.08342	3.35914	0.066833		456	0	0.587891	Infinite	0.751202	0.423965	-7.98984	0.910209	0.340059		456	130.228	0.566885	0.004	-204.372	1.31547	-11.6284	2.66815	0.102375		456	1.02136	0	0	-1.32614	0.201844	-8.16876	3.09468	0.0785487
457	0.661628	0	0	-0.591462	0.231854	-6.9361	2.01369	0.155886		457	0.436836	5.86185	13.419	6.93204	2.74249	-21.7278	2.22526	0.13577		457	0	0.332429	Infinite	0.523977	0.276266	-8.31667	0.348694	0.554854		457	1.42081	0	0	-1.84479	0.596101	-12.8644	4.75902	0.0291452
458	0.926999	0.272955	0.294	-0.584682	0.42097	-11.1001	0.594812	0.440564		458	0	0	Undefined	0	0	0	0	1		458	0	0	Undefined	0	0	0	0	1		458	10000	0.247263	0	-12983.8	0.639789	-12.3463	6.25408	0.0123908
459	0.892448	0	0	-0.797803	0.172429	-7.45754	3.05254	0.0806109		459	1.12607	0.514131	0.457	-0.781934	0.616376	-18.3391	0.285612	0.593047		459	5.26227e-06	4.06394	772279	6.40562	2.72574	-17.8659	1.56561	0.210845		459	0	0	Undefined	0	0	0	0	1
460	0.655701	0.594664	0.907	-0.0545635	0.613513	-14.3225	0.00542311	0.941295		460	1.22302	1	0.818	-0.284967	1.22389	4.44089e-16	-4.44089e-16	1		460	0.725616	0	0	-1.14372	0.240386	-6.60197	2.13104	0.144343		460	0	0	Undefined	0	0	0	0	1
461	0.693673	0.506108	0.73	-0.167674	0.557597	-13.5778	0.0548615	0.81481		461	1.22302	1	0.818	-0.284967	1.22389	4.44089e-16	-4.44089e-16	1		461	0	0	Undefined	0	0	0	0	1		461	1685.4	0	0	-2188.35	0.852911	-8.05433	8.44323	0.00366404
462	0	0	Undefined	0	0	0	0	1		462	1.22302	1	0.818	-0.284967	1.22389	4.44089e-16	-4.44089e-16	1		462	5.2636	0	0	-8.29653	0.499155	-9.61195	6.32947	0.0118748		462	0	0	Undefined	0	0	0	0	1
463	0.704511	0.787202	1.117	0.0739214	0.758266	-14.9455	0.00669396	0.934793		463	1.22302	1	0.818	-0.284967	1.22389	4.44089e-16	-4.44089e-16	1		463	2.0525	0	0	-3.23517	0.270805	-6.19781	3.22223	0.0726445		463	2.9712	0	0	-3.85784	0.410501	-10.3166	6.55086	0.0104833
464	1.82844	0	0	-1.63454	0.172561	-6.80365	3.73593	0.053254		464	1.22302	1	0.818	-0.284967	1.22389	4.44089e-16	-4.44089e-16	1		464	0	0.262018	Infinite	0.412995	0.234155	-7.60846	0.212588	0.644747		464	0	0.287162	Infinite	0.372854	0.209491	-7.22488	0.6138	0.433361
465	1.65645	0	0	-1.48078	0.299471	-8.80966	6.555	0.010459		465	1.22302	1	0.818	-0.284967	1.22389	4.44089e-16	-4.44089e-16	1		465	8.5413	0.237916	0.028	-13.0879	0.478677	-11.2869	3.38149	0.0659323		465	6.32711	0	0	-8.21519	0.462783	-10.9113	5.35214	0.0206968
466	0	0	Undefined	0	0	0	0	1		466	1.22302	1	0.818	-0.284967	1.22389	4.44089e-16	-4.44089e-16	1		466	0	0	Undefined	0	0	0	0	1		466	0.856724	0.323325	0.377	-0.692571	0.46538	-14.2518	0.388129	0.533285
467	42.4003	0	0	-37.9037	0.499174	-7.15665	8.00326	0.00466932		467	0	0.277027	Infinite	0.353983	0.221373	-9.34636	0.445599	0.504432		467	1.56675	0	0	-2.46952	0.242341	-6.13656	3.12969	0.0768782		467	0	0	Undefined	0	0	0	0	1
468	0	0.668729	Infinite	0.59781	0.541724	-10.8556	0.767153	0.381099		468	0.981428	0.258547	0.263	-0.923692	0.405601	-11.905	0.727676	0.393638		468	3.04927	0	0	-4.80628	0.992018	-10.871	5.20552	0.0225153		468	0.869497	0.273297	0.314	-0.774112	0.41252	-13.9648	0.573719	0.448785
469	3.08328	2.09986	0.681	-0.879125	2.1835	-16.1949	0.034349	0.852966		469	8.15986	1.15881	0.142	-8.94589	1.31082	-14.4424	0.522956	0.469583		469	1.44667	0.846493	0.585	-0.946	0.970904	-13.4861	0.123322	0.725459		469	0.697146	0.314184	0.451	-0.497242	0.428339	-10.7349	0.27523	0.599845
470	8756.83	0.299132	0	-7827.9	0.511947	-10.4024	1.36932	0.241929		470	25.7988	2.48603	0.096	-29.7889	5.07401	-20.4808	1.64903	0.199091		470	1.90992	0	0	-3.01043	0.79452	-12.4256	4.39335	0.0360793		470	8.3954	0.546463	0.065	-10.1911	0.926166	-15.6517	2.5635	0.109356
471	1.49026	1.95066	1.309	0.411574	1.90216	-19.781	0.0168017	0.896866		471	9940.96	1.67985	0	-12700.3	2.56819	-21.6312	2.21758	0.136447		471	1.19236	0	0	-1.8794	0.182155	-9.49007	3.37752	0.0660912		471	0.59774	0	0	-0.776113	0.189045	-6.66208	2.20235	0.137801
472	0	0.233417	Infinite	0.208663	0.185439	-8.93509	0.44934	0.502649		472	4.31645e-16	6.83791	1.58415e+16	8.73743	4.46901	-22.1316	2.55362	0.110042		472	1.63663	0	0	-2.57967	0.356475	-11.3988	5.54379	0.0185463		472	1.83509	1.36902	0.746	-0.60515	1.56679	-17.0769	0.0764599	0.782153
473	1.81015	0.68562	0.379	-1.00527	0.853608	-16.0582	0.379344	0.537954		473	0.999236	1.00077	1.002	0.00196517	0.816995	-3.95476	-2.66454e-15	1		473	1.08624	0	0	-1.71214	0.220929	-9.35998	2.92704	0.0871072		473	4.2273	0	0	-5.48877	0.318214	-6.69611	3.5243	0.0604755
474	0.936741	1.79715	1.919	0.769166	1.53787	-18.3411	0.203319	0.652055		474	1.31951	0.279132	0.212	-1.32938	0.461495	-13.2308	0.947971	0.330236		474	1.56675	0	0	-2.46952	0.260418	-5.73998	2.98671	0.0839507		474	5.5126	0.559758	0.102	-6.43082	1.00378	-16.2657	2.73055	0.0984456
475	1.4687	0	0	-1.31295	0.287507	-9.43713	6.06746	0.0137695		475	0.629007	0.726025	1.154	0.123968	0.689425	-13.2976	0.0118126	0.913452		475	5.20564	0	0	-8.20517	0.526412	-8.24894	6.92499	0.00849992		475	0	0	Undefined	0	0	0	0	1
476	8.3722	0.735258	0.088	-6.82704	0.994998	-17.1838	1.43993	0.230151		476	0	0.823515	Infinite	1.05228	0.631512	-13.5499	1.47827	0.224046		476	0.416072	0	0	-0.655817	0.230069	-7.53309	1.15192	0.283147		476	0	0.334905	Infinite	0.434844	0.215536	-8.95627	0.869181	0.351182
477	0	3.00328	Infinite	2.68478	2.54054	-13.0875	1.04523	0.306609		477	0.619314	0.268319	0.433	-0.448499	0.374164	-11.2626	0.31113	0.576988		477	0	0	Undefined	0	0	0	0	1		477	2.79197	0.394608	0.141	-3.11276	1.0197	-16.3997	2.42085	0.11973
478	0	0.517238	Infinite	0.462384	0.392057	-10.7145	1.07574	0.299653		478	2.06267	1.42089	0.689	-0.820071	1.59017	-21.4619	0.0956449	0.75712		478	0	0	Undefined	0	0	0	0	1		478	76.8	0	0	-99.7179	0.411045	-7.68359	8.60557	0.00335136
479	14.1218	0.273958	0.019	-12.3793	0.512108	-9.9211	2.87122	0.0901766		479	1.013	0.852162	0.841	-0.205515	0.88506	-18.2688	0.0163097	0.898379		479	2.40879	0	0	-3.79675	0.536046	-9.28394	7.71566	0.00547439		479	0.551081	0	0	-0.715529	0.169843	-7.75166	2.32326	0.127453
480	0	0	Undefined	0	0	0	0	1		480	2.39439	1.44565	0.604	-1.21229	1.66359	-15.498	0.158067	0.690943		480	3.21324	0	0	-5.06474	0.395637	-10.065	6.866	0.00878511		480	0	0	Undefined	0	0	0	0	1
481	3.26199	0.48395	0.148	-2.48343	0.638661	-15.3733	0.955399	0.328349		481	1.21661	1.64449	1.352	0.546737	1.56632	-18.734	0.0421119	0.837407		481	834.993	0	0	-1316.12	0.822633	-7.211	5.72793	0.0166972		481	2.66701	0.634738	0.238	-2.63872	0.914498	-13.1164	1.03263	0.309542
482	3.53637	1.60504	0.454	-1.72652	1.70962	-17.7034	0.136359	0.711928		482	1.15858	1.15332	0.995	-0.00671109	1.1546	-19.6535	1.23642e-05	0.997194		482	0	0	Undefined	0	0	0	0	1		482	1184.41	0	0	-1537.85	0.460164	-6.5894	7.16915	0.0074168
483	5.57934	0.220566	0.04	-4.79047	0.596032	-11.7591	4.82137	0.0281091		483	3.3247	0.413636	0.124	-3.71974	0.935205	-12.2346	2.03283	0.153934		483	0	0	Undefined	0	0	0	0	1		483	0	0.434734	Infinite	0.564463	0.323754	-8.81053	0.579906	0.446349
484	0.439237	0	0	-0.392656	0.158394	-9.43855	2.00091	0.157205		484	15.7412	0.355958	0.023	-19.6591	0.590381	-10.4675	1.77399	0.182889		484	79.1116	0	0	-124.696	0.246276	-6.31166	3.55929	0.0592129		484	1.74165	0.429663	0.247	-1.7035	0.669608	-11.6792	0.706838	0.400495
485	1.08623	0.208559	0.192	-0.784594	0.344041	-11.1228	1.03856	0.308156		485	0	1.50142	Infinite	1.9185	1.35212	-16.5031	0.561458	0.453673		485	10000	1.41251	0	-15759.9	2.01582	-18.7558	2.94068	0.0863742		485	0.792002	0	0	-1.02834	0.26252	-7.3151	2.13499	0.143971
486	2.10619	0	0	-1.88282	0.239924	-7.79154	5.9025	0.0151194		486	1.38161	0.222735	0.161	-1.48081	0.368621	-13.2353	1.15663	0.282165		486	1.77537	0	0	-2.79835	0.269789	-5.96127	3.17862	0.0746075		486	2.23122	0	0	-2.89704	0.31437	-6.59015	3.23976	0.071871
487	1.45099	0	0	-1.29711	0.206696	-6.06165	3.33956	0.0676327		487	1.72601	0	0	-2.20548	0.422983	-7.6246	4.94313	0.0261945		487	20.4289	0	0	-32.2001	0.850244	-11.4482	15.1119	0.00010132		487	0	1.44649	Infinite	1.87813	0.87529	-13.3463	2.6038	0.106608
488	1.21555	0	0	-1.08664	0.159011	-7.77872	3.62745	0.0568339		488	0	0	Undefined	0	0	0	0	1		488	2102.31	0	0	-3313.68	0.812154	-7.26406	8.55196	0.0034515		488	2.86553	0.330365	0.115	-3.29168	0.814565	-15.7468	2.59585	0.107144
489	1.82354	0	0	-1.63015	0.430072	-10.4422	7.53965	0.00603558		489	77.3198	0	0	-98.7986	0.346563	-6.57224	3.14263	0.0762709		489	2.53596	1.95316	0.77	-0.918606	2.02337	-17.3065	0.0185009	0.891807		489	2.55541	0	0	-3.31797	0.577939	-10.06	8.1371	0.00433686
490	3.12629	0.985653	0.315	-1.91362	1.55319	-20.9561	0.712709	0.398546		490	0	0	Undefined	0	0	0	0	1		490	0	0	Undefined	0	0	0	0	1		490	0	0	Undefined	0	0	0	0	1
491	3.42883	0.280328	0.082	-2.8146	0.648854	-15.4549	2.75911	0.0967019		491	2.01669	0.676257	0.335	-1.71279	0.930078	-16.162	0.494099	0.482104		491	1.56672	0	0	-2.46947	0.309607	-6.01644	2.65323	0.10334		491	0.563804	0	0	-0.732049	0.212436	-8.99982	1.8678	0.171727
492	0.735069	0.405036	0.551	-0.295033	0.473561	-12.7136	0.186566	0.66579		492	3.37063	0.311386	0.092	-3.90908	0.75858	-10.8523	2.67239	0.102103		492	0.890497	0	0	-1.40361	0.214302	-7.12602	2.69847	0.100445		492	2.65259	0	0	-3.44415	0.3543	-8.52623	5.86132	0.0154772
493	9.54218	0.68223	0.071	-7.92035	0.80701	-14.4233	0.622081	0.430275		493	1.30804	0	0	-1.6714	0.213337	-6.78255	3.18909	0.0741314		493	2.79505	0	0	-4.40558	0.373112	-10.4858	6.92587	0.00849578		493	1.76354	0	0	-2.2898	0.393726	-8.73324	5.70662	0.0169011
494	2.54974	0	0	-2.27934	0.189869	-6.89629	4.37755	0.0364153		494	0	0	Undefined	0	0	0	0	1		494	1.72393	0.271166	0.157	-2.28986	0.614681	-11.6859	2.11511	0.145851		494	2.23122	0	0	-2.89704	0.31437	-6.59015	3.23976	0.071871
495	0.903494	0.798042	0.883	-0.0942687	0.821683	-16.4646	0.00818747	0.927902		495	1420.97	0	0	-1815.71	0.776226	-13.5266	6.29788	0.0120882		495	0	0.362569	Infinite	0.571484	0.207868	-8.22826	1.07721	0.299323		495	10000	0.856037	0	-12983	1.4055	-16.9328	2.37202	0.123527
496	3.67008	0.592333	0.161	-2.75135	0.974634	-16.4583	1.52163	0.217373		496	4.80885	0.816911	0.17	-5.10086	1.28708	-18.8582	0.777926	0.377776		496	0	0	Undefined	0	0	0	0	1		496	0	0	Undefined	0	0	0	0	1
497	1.39748	0	0	-1.24927	0.349045	-7.41161	4.92468	0.0264757		497	0.719047	0	0	-0.918793	0.29068	-8.02636	1.73776	0.187423		497	1.06927	0.32951	0.308	-1.16601	0.497387	-10.0374	0.537708	0.463384		497	0.586015	0	0	-0.760888	0.188411	-6.25095	2.18172	0.139658
498	1.63133	1.06419	0.652	-0.50699	1.26141	-16.7248	0.146073	0.702317		498	1.72601	0	0	-2.20548	0.434748	-7.02695	4.87458	0.0272551		498	1.08451	0	0	-1.70942	0.344899	-8.7902	4.32747	0.0375019		498	0.788593	0	0	-1.02392	0.262546	-7.21107	2.13158	0.144292
499	1.72903	0.554984	0.321	-1.04954	0.841102	-13.7688	0.925378	0.336067		499	9947.33	0.632624	0	-12709.8	1.20739	-14.0796	2.92654	0.0871343		499	0	0	Undefined	0	0	0	0	1		499	0.915854	0.77053	0.841	-0.18869	0.813299	-13.3949	0.0170002	0.896262
500	2.80004	0.267883	0.096	-2.26362	0.610869	-13.8803	2.49758	0.114021		500	15.715	0.260965	0.017	-19.747	0.670631	-11.546	4.07459	0.0435329		500	5.61117	0	0	-8.84437	0.431724	-10.5329	6.72362	0.00951441		500	4.74542	0	0	-6.1615	0.7766	-7.96316	7.22841	0.00717588
501	2.00971	0	0	-1.79658	0.53502	-12.0989	6.46971	0.0109728		501	2079.97	0	0	-2657.77	0.237136	-6.55367	4.06373	0.0438137		501	0.567905	0	0	-0.895137	0.196056	-6.8706	2.0655	0.150665		501	4.13893	0.344779	0.083	-4.92636	1.10539	-14.7248	4.30801	0.0379334
502	2.81339	0	0	-2.51503	0.385626	-8.13065	7.70618	0.00550321		502	6.94713	0	0	-8.87698	0.764137	-7.19789	6.09324	0.01357		502	0	0	Undefined	0	0	0	0	1		502	0	0	Undefined	0	0	0	0	1
503	0	0.546668	Infinite	0.488694	0.41536	-11.5239	0.992034	0.319246		503	0	0.33317	Infinite	0.425722	0.251122	-7.47608	0.54855	0.458911		503	2.41543	0.613796	0.254	-2.83975	0.867486	-13.1232	0.796049	0.372277		503	0.873479	0.912752	1.045	0.0509918	0.899504	-17.3738	0.000909956	0.975935
504	5.30101	0.753755	0.142	-4.06502	0.864955	-18.6214	0.712868	0.398493		504	0.825926	0.871097	1.055	0.0577184	0.859157	-16.3714	0.00164921	0.967606		504	1.30548	0.34497	0.264	-1.51396	0.615351	-11.798	0.939275	0.332464		504	2.23268	0	0	-2.89894	0.529558	-9.07988	7.4217	0.0064442
505	0.846427	0.401081	0.474	-0.398117	0.48109	-13.6484	0.283115	0.594667		505	143.078	0	0	-182.823	0.194837	-7.47089	4.43958	0.0351149		505	4.09592e-17	0.89455	2.184e+16	1.41	0.45329	-11.8482	2.40463	0.120977		505	1.26712	0	0	-1.64525	0.353761	-9.52315	4.86715	0.0273727
506	1.29085	1.78505	1.383	0.441786	1.70552	-15.7287	0.0173183	0.895302		506	9947.71	0.312795	0	-12710.7	0.884615	-14.2699	5.52261	0.0187723		506	1.07028	0	0	-1.68698	0.230682	-6.22595	2.78323	0.0952558		506	0.430916	0	0	-0.559506	0.189238	-8.62139	1.60563	0.205107
507	0	1.8978	Infinite	1.69654	0.741271	-12.8407	4.739	0.0294863		507	6.05982	0	0	-7.74318	0.36398	-7.60268	8.40309	0.00374583		507	0	0	Undefined	0	0	0	0	1		507	0	0	Undefined	0	0	0	0	1
508	1.64717	0.90643	0.55	-0.662187	1.0239	-14.55	0.180586	0.67087		508	0.982753	0	0	-1.25575	0.191094	-9.3438	3.04653	0.0809098		508	0	0	Undefined	0	0	0	0	1		508	0.465227	0	0	-0.604056	0.158859	-7.43693	2.09108	0.148161
509	1.42288	1.24268	0.873	-0.161098	1.28329	-18.1925	0.0123425	0.91154		509	0	0	Undefined	0	0	0	0	1		509	0.567917	0	0	-0.895155	0.195397	-7.10067	2.0648	0.150734		509	105.771	0.410331	0.004	-136.801	0.926822	-13.7275	2.44502	0.117899
510	8750	0.732549	0	-7821.4	0.896778	-14.5552	0.784716	0.375703		510	0	0	Undefined	0	0	0	0	1		510	1.50839	0	0	-2.37754	0.600773	-9.05882	3.19954	0.073659		510	1.62557	0.765939	0.471	-1.11616	0.959555	-20.8385	0.28433	0.593877
511	1.50936	0.965401	0.64	-0.486272	1.05447	-15.7353	0.0962393	0.75639		511	3.59564	1.17098	0.326	-3.09821	1.56815	-17.4994	0.320704	0.571185		511	0	0.266125	Infinite	0.419468	0.236563	-7.21149	0.222148	0.637408		511	3.19221	0	0	-4.1448	0.441732	-6.54663	5.97897	0.0144774
512	2.10797	0.739428	0.351	-1.22341	0.879388	-14.4369	0.419176	0.517349		512	2.94102	0	0	-3.75801	0.491601	-7.76571	6.55473	0.0104606		512	1e-06	0.967017	967017	1.52422	0.667712	-10.0683	1.42095	0.233247		512	0.818182	1.04085	1.272	0.289112	1.08004	-3.98351	-1.77636e-15	1
513	0.712184	0.531966	0.747	-0.161106	0.580574	-15.0651	0.044911	0.832168		513	1.61988	0	0	-2.06987	0.424304	-9.40823	4.77175	0.0289305		513	1.29567	0.28405	0.219	-1.59452	0.466238	-14.7262	0.984369	0.321123		513	0.926318	1.00005	1.08	0.0957356	1	-4.72373	3.55271e-15	1
514	2.01491	0.263447	0.131	-1.56572	0.462756	-11.6223	1.43881	0.230333		514	1.5836	0.258987	0.164	-1.69258	0.582377	-13.4096	2.09002	0.148264		514	2.41363	0	0	-3.80438	0.447303	-10.6399	5.03402	0.0248542		514	0	0	Undefined	0	0	0	0	1
515	183.662	1.89377	0.01	-162.492	1.92243	-17.7635	0.439527	0.507351		515	0.958373	0.28935	0.302	-0.854872	0.437397	-13.833	0.582289	0.445416		515	1.57121	0	0	-2.47656	0.26755	-5.8753	3.07928	0.0792958		515	5.1214	1.40619	0.275	-4.82387	2.18696	-20.1065	0.649023	0.420462
516	0.520465	1.54912	2.976	0.919561	1.11163	-21.2407	0.932509	0.334212		516	0.974325	0.231907	0.238	-0.948656	0.368644	-11.561	0.83093	0.362004		516	0	0	Undefined	0	0	0	0	1		516	56.3778	0	0	-73.2015	0.655887	-7.05542	8.85656	0.00292037
517	0	0.484445	Infinite	0.433069	0.356684	-12.3068	1.14428	0.284751		517	15.9025	0.296543	0.019	-19.9412	0.799226	-12.3482	4.58602	0.0322337		517	1.02081	0	0	-1.60901	0.228252	-8.26638	2.75711	0.0968232		517	3.91363	0.307856	0.079	-4.68178	0.769226	-13.0033	2.99089	0.083734
518	2.12102	1.52276	0.718	-0.534811	1.76389	-18.8625	0.0681031	0.794119		518	2.37853	0	0	-3.03927	0.500376	-10.2439	8.20342	0.00418115		518	1.0857	0.335218	0.309	-1.18291	0.506046	-12.7913	0.537994	0.463265		518	854.017	0	0	-1108.86	0.319	-6.72258	3.58302	0.0583731
519	0	0.48382	Infinite	0.432511	0.379127	-10.2249	0.920145	0.337437		519	9929	0.529577	0	-12686.5	1.43225	-12.5162	3.65105	0.056034		519	162.308	0	0	-255.831	0.771832	-7.26406	8.47332	0.00360394		519	1.02587	0.311675	0.304	-0.927321	0.477474	-11.9209	0.606767	0.436008
520	1.58715	0.941123	0.593	-0.577519	1.04373	-16.0221	0.119614	0.729453		520	1.68235e-15	0.956502	568551133830653	1.22221	0.834455	-13.4846	0.655257	0.418239		520	0.934392	0	0	-1.4728	0.199336	-7.90663	2.91009	0.0880268		520	0	0	Undefined	0	0	0	0	1
521	0.405189	2.04556	5.048	1.46641	1.18102	-20.0318	2.2111	0.137021		521	0.779737	0	0	-0.996342	0.181564	-7.65424	2.7284	0.0985781		521	1.66339	0	0	-2.62185	0.276648	-6.61097	3.07381	0.079563		521	0.462616	0	0	-0.600665	0.15857	-7.30706	2.08429	0.148821
522	0.650565	0.653203	1.004	0.0023578	0.652258	-12.4028	8.89168e-06	0.997621		522	12.1336	0	0	-15.5042	1.89412	-12.7367	10.0264	0.00154317		522	1.31515	0	0	-2.07294	0.461952	-11.8107	3.56817	0.058897		522	0	0	Undefined	0	0	0	0	1
523	1.20604	0.344328	0.286	-0.77033	0.656077	-14.109	0.950527	0.329585		523	1.66099	0	0	-2.12239	0.250996	-5.70426	3.17542	0.0747541		523	8.08287	0	0	-12.7403	0.71146	-6.89605	6.33957	0.0118074		523	5.05059	0	0	-6.55774	0.471058	-7.04734	6.71808	0.00954401
524	0.636195	0.219627	0.345	-0.37239	0.327383	-11.6213	0.498589	0.480121		524	3.65693	0	0	-4.6728	0.562859	-6.92061	7.00294	0.00813761		524	0	0	Undefined	0	0	0	0	1		524	2.85758	0	0	-3.71031	0.589322	-10.6951	8.58229	0.00339449
525	1.45099	0	0	-1.29711	0.206696	-6.06165	3.33956	0.0676327		525	0	0	Undefined	0	0	0	0	1		525	92.7271	0	0	-146.157	0.549563	-6.74268	7.55819	0.00597381		525	0.607768	0.378098	0.622	-0.298206	0.464429	-11.2003	0.101998	0.749445
526	0	0	Undefined	0	0	0	0	1		526	2.85664	0	0	-3.65019	0.359142	-10.3103	6.82581	0.00898498		526	1.66104	0	0	-2.61815	0.358801	-8.17802	5.63188	0.0176367		526	0	0	Undefined	0	0	0	0	1
527	0	0	Undefined	0	0	0	0	1		527	1.50416	0.217232	0.144	-1.64443	0.364968	-10.5229	1.26591	0.260536		527	1.21951	0.337658	0.277	-1.38999	0.639831	-13.3868	0.943588	0.331357		527	0	0	Undefined	0	0	0	0	1
528	0	0	Undefined	0	0	0	0	1		528	1.66095	0	0	-2.12235	0.220661	-6.0113	3.4199	0.0644147		528	0.572457	0.347243	0.607	-0.354984	0.430755	-12.8617	0.113862	0.73579		528	0.877174	0.314465	0.358	-0.730628	0.461759	-11.1163	0.462661	0.496383
529	1.92471	0.703552	0.366	-1.09166	0.953494	-19.0865	0.841941	0.358842		529	0.642654	0	0	-0.821178	0.202119	-6.75089	2.22161	0.136091		529	9.43143	0	0	-14.8659	0.597973	-11.6946	9.67166	0.00187132		529	0	0	Undefined	0	0	0	0	1
530	1.97703	0	0	-1.76737	0.172754	-6.81756	3.77094	0.0521503		530	3.62314	0	0	-4.62962	0.793281	-7.7245	5.57986	0.0181682		530	2.93577	0.269828	0.092	-4.20208	0.490686	-12.775	1.74103	0.187009		530	3.2485	0	0	-4.21789	0.335562	-7.22069	3.83362	0.0502343
531	0	0.398198	Infinite	0.355969	0.30778	-10.0618	1.01725	0.313173		531	0.915498	0	0	-1.16982	0.461723	-8.86592	2.53396	0.11142		531	1.20646	0	0	-1.90164	0.397368	-8.45722	3.9912	0.0457385		531	2.89129	0.621335	0.215	-2.94734	0.98192	-12.7408	1.36308	0.243005
532	5.55112e-17	1.21435	2.18758e+16	1.08557	0.671308	-12.874	2.73818	0.0979761		532	3.10178	0	0	-3.96343	0.334553	-6.73917	5.5837	0.0181284		532	0.451166	0	0	-0.711131	0.153347	-7.49992	2.11941	0.145443		532	0.732695	0.773133	1.055	0.0525055	0.759583	-15.74	0.00154332	0.968663
533	2.94073	2.265	0.77	-0.604071	2.44078	-23.1168	0.0513069	0.820805		533	4.20495	0	0	-5.37305	0.492755	-8.26662	6.63767	0.00998447		533	5.12284	0	0	-8.07467	1.35068	-12.574	6.83599	0.00893392		533	0	0.892558	Infinite	1.15891	0.653327	-11.9562	1.75479	0.185276
534	3.07154	1.58058	0.515	-1.33285	1.84361	-18.9556	0.226837	0.633879		534	1.72601	0	0	-2.20548	0.422983	-7.6246	4.94313	0.0261945		534	2.6946	0	0	-4.24725	0.577618	-9.40506	7.22639	0.00718397		534	0	0	Undefined	0	0	0	0	1
535	0	0.258347	Infinite	0.230949	0.176369	-7.59133	0.738781	0.390052		535	1.34696	0	0	-1.72113	0.354257	-11.2918	4.79499	0.0285426		535	1.23527	0	0	-1.94705	0.204645	-7.57377	3.28061	0.0701028		535	4.81479	0	0	-6.25158	0.392187	-7.67308	7.23746	0.0071398
536	1.3326	0	0	-1.19128	0.250729	-6.99331	2.90264	0.0884346		536	0	0.265369	Infinite	0.339087	0.204779	-7.84799	0.508552	0.475766		536	2.80103	0	0	-4.415	0.430101	-8.95369	6.97454	0.00826773		536	9.59499	0.557742	0.058	-11.7341	0.970856	-15.678	1.70583	0.191527
537	0	19.6135	Infinite	17.5335	5.65964	-22.376	0.513251	0.473735		537	0.993302	0.706012	0.711	-0.367098	0.779603	-13.3599	0.0486542	0.825422		537	3.67886	0	0	-5.79865	0.487183	-6.98407	6.04849	0.0139182		537	0.869945	0.674305	0.775	-0.254021	0.731293	-14.1634	0.0351762	0.851227
538	35.7875	0.469674	0.013	-31.5723	0.932439	-15.2788	4.25142	0.0392174		538	13.9426	0	0	-17.8157	0.728252	-11.6953	12.4692	0.000413715		538	1.6105	0	0	-2.53848	0.703074	-9.44427	3.5894	0.0581491		538	0	0	Undefined	0	0	0	0	1
539	0	2.71475	Infinite	2.42685	2.25015	-20.4055	2.75452	0.0969802		539	1.09015	0.355024	0.326	-0.939342	0.529572	-10.8087	0.481325	0.487823		539	0.978487	0	0	-1.5423	0.394363	-8.31395	2.20157	0.13787		539	8543.88	0	0	-11093.5	0.407229	-11.5694	6.24258	0.0124714
540	0.736341	1.30092	1.767	0.504703	1.11027	-17.7875	0.212197	0.645051		540	0	0	Undefined	0	0	0	0	1		540	0	0	Undefined	0	0	0	0	1		540	2.30275	1.32756	0.577	-1.2662	1.63666	-17.5475	0.265729	0.606212
541	0.64539	0.596362	0.924	-0.043828	0.611792	-15.4377	0.00347907	0.952965		541	0	0	Undefined	0	0	0	0	1		541	0.927244	0	0	-1.46153	0.24236	-9.02369	3.50724	0.0611012		541	0	0	Undefined	0	0	0	0	1
542	0.842692	0.871594	1.034	0.0258369	0.861501	-14.9954	0.000561065	0.981102		542	3.09377	0	0	-3.95319	1.0912	-11.1097	6.05912	0.0138347		542	0.93214	0	0	-1.46925	0.185424	-8.35421	2.98836	0.0838652		542	0.782168	0.388707	0.497	-0.510875	0.511248	-13.6028	0.206811	0.649278
543	1.82844	0	0	-1.63454	0.172561	-6.80365	3.73593	0.053254		543	2.46726	0.492775	0.2	-2.52299	0.945924	-11.1887	1.23377	0.266676		543	21.9418	0	0	-34.5849	0.514218	-9.74644	8.63056	0.0033057		543	0.61424	0	0	-0.797536	0.190639	-9.30841	2.23103	0.135264
544	2.55223	1.75178	0.686	-0.715567	1.98341	-19.1774	0.125332	0.723322		544	0	0.339723	Infinite	0.434096	0.254838	-7.79024	0.555755	0.455976		544	0.733388	0	0	-1.15597	0.240747	-6.51016	2.14025	0.143478		544	0	0.805528	Infinite	1.04591	0.563618	-10.1328	1.36155	0.24327
545	0.489574	0.451232	0.922	-0.0342756	0.463115	-14.2913	0.00385498	0.950492		545	0.770094	0	0	-0.98402	0.207793	-6.96873	2.44197	0.118128		545	2.34755	0	0	-3.70023	0.516977	-9.40256	7.7035	0.00551139		545	2.47648	0.315967	0.128	-2.80524	0.781786	-13.243	2.51076	0.113071
546	10.8676	0.405714	0.037	-9.3524	0.86766	-17.7485	4.7618	0.0290981		546	2.48455	0.725158	0.292	-2.24813	1.30174	-15.0956	1.29206	0.255669		546	2.26418	0	0	-3.56882	0.457605	-8.56946	5.83457	0.0157142		546	3.74501	0.256619	0.069	-4.52936	0.614616	-13.2808	3.2597	0.0710022
547	0	0	Undefined	0	0	0	0	1		547	0	0	Undefined	0	0	0	0	1		547	1.91581	0.365273	0.191	-2.44397	0.582433	-9.48565	0.851128	0.356234		547	0.6223	0	0	-0.808002	0.224147	-8.29268	1.93537	0.164173
548	14.7109	0.586461	0.04	-12.6265	1.166	-12.99	3.40866	0.064855		548	0.779755	0	0	-0.996365	0.168204	-7.26713	2.88337	0.0894987		548	0	2.31468	Infinite	3.64842	1.39418	-13.4199	2.73501	0.0981711		548	1.32437	0	0	-1.71957	0.188401	-7.19988	3.31795	0.0685274
549	1.39953	1.0565	0.755	-0.306651	1.20068	-19.0045	0.0631843	0.801532		549	1.66099	0	0	-2.12239	0.337452	-6.39842	2.58641	0.107784		549	1.06373	0	0	-1.67667	0.22394	-7.29951	2.71626	0.0993305		549	0.831548	0	0	-1.07969	0.213215	-9.15182	2.46414	0.116471
550	0	0.465618	Infinite	0.416239	0.386323	-11.0908	0.730222	0.392811		550	1.3019	1.20535	0.926	-0.12337	1.24276	-22.7908	0.00458194	0.946032		550	10000	0.21023	0	-15761.8	0.214708	-8.50876	2.54044	0.110964		550	0.586015	0	0	-0.760888	0.188411	-6.25095	2.18172	0.139658
551	8754.29	0.865962	0	-7825.12	1.00474	-20.703	2.54717	0.110492		551	2.92007	0	0	-3.73124	0.921802	-10.4024	5.45576	0.0195039		551	10000	2.1374	0	-15758.7	3.65477	-18.3829	3.32467	0.0682478		551	0.59528	0.292654	0.492	-0.392934	0.392658	-11.4386	0.22223	0.637346
552	7.22725	0.300723	0.042	-6.19196	1.20801	-14.929	5.13336	0.0234703		552	0	0	Undefined	0	0	0	0	1		552	1.23575	0	0	-1.94781	0.204181	-7.35847	3.27934	0.0701573		552	0	1.02858	Infinite	1.33552	0.70656	-10.4545	2.03412	0.153803
553	0.481601	1.18955	2.47	0.632872	0.925199	-16.5079	0.601025	0.438187		553	4.19587	0.301453	0.072	-4.97625	0.9391	-15.8183	4.20631	0.0402738		553	7.6446	0	0	-12.0495	0.566421	-7.32484	6.67457	0.0097798		553	1.02702	0.662372	0.645	-0.473465	0.752256	-13.3386	0.104188	0.746861
554	0	0.607526	Infinite	0.543097	0.411956	-13.6404	1.4472	0.228978		554	0.789082	0	0	-1.00828	0.195049	-7.36395	2.61222	0.106043		554	0	1.78316	Infinite	2.81062	1.28971	-14.8351	2.47371	0.115764		554	3.34594	0	0	-4.3444	0.444668	-6.55054	6.07821	0.0136859
555	8758.18	1.41161	0	-7828.11	3.23794	-20.16	2.14449	0.143083		555	2.30116	0	0	-2.9404	0.222799	-8.43932	4.20555	0.0402919		555	1.02731	2.35422	2.292	2.09149	1.67405	-17.5289	0.284706	0.593633		555	6.25989	0.423457	0.068	-7.57809	0.718918	-12.0872	1.51896	0.217776
556	0.644074	0.477537	0.741	-0.148876	0.521048	-15.0045	0.0457625	0.830608		556	0	0.405725	Infinite	0.518432	0.231673	-8.19578	1.08737	0.297054		556	1.99133	0.582421	0.292	-2.22073	0.896354	-14.3257	1.18966	0.275399		556	2.67593	0.296313	0.111	-3.08972	0.608753	-10.8841	2.0713	0.150093
557	8675.98	0.797388	0	-7755.17	1.25567	-19.4495	2.4732	0.115802		557	0.642654	0	0	-0.821178	0.202119	-6.75089	2.22161	0.136091		557	0	0.363872	Infinite	0.573539	0.273598	-6.86378	0.558031	0.455055		557	0.543874	2.0043	3.685	1.89623	1.42824	-16.9399	1.32846	0.249079
558	0.703691	1.06102	1.508	0.319433	0.946055	-16.1206	0.104008	0.747072		558	2.28012	0	0	-2.91352	0.357886	-7.97995	6.59759	0.0102117		558	0	0	Undefined	0	0	0	0	1		558	0.701155	0.252528	0.36	-0.582501	0.367109	-10.471	0.45076	0.501974
559	7.99102	3.62727	0.454	-3.90098	5.53628	-22.4693	0.2161	0.642028		559	4.25702	0	0	-5.43958	0.488832	-8.33443	6.52944	0.0106103		559	0	0.285461	Infinite	0.449946	0.181226	-8.75873	0.900403	0.342674		559	3.24725	0.27538	0.085	-3.85871	0.495917	-15.922	1.9253	0.165274
560	0.69931	1.24523	1.781	0.488022	0.985137	-20.1637	0.166557	0.68319		560	2.13157	0.315048	0.148	-2.32113	0.525833	-11.2435	1.19051	0.275226		560	0.723391	0	0	-1.14022	0.240417	-6.3293	2.12953	0.144485		560	1.07907	1.36611	1.266	0.372698	1.29031	-18.3959	0.0236406	0.877803
561	0.763271	0	0	-0.682326	0.159769	-8.21104	2.99732	0.0834022		561	0.635945	0	0	-0.812605	0.188983	-6.80988	2.34495	0.12569		561	0	0	Undefined	0	0	0	0	1		561	2.06461	0	0	-2.68071	0.413448	-9.02976	6.20807	0.0127169
562	1.70542	0.28016	0.164	-1.27411	0.676081	-14.7507	2.04339	0.152869		562	335.582	0	0	-428.803	0.936538	-7.83316	7.05541	0.00790261		562	0	0.480189	Infinite	0.756878	0.328203	-8.61895	0.747599	0.387237		562	10000	0.639121	0	-12983.3	1.52121	-13.5912	5.61299	0.0178278
563	1.53176	0	0	-1.36932	0.172708	-6.76865	3.65668	0.0558447		563	479.36	0	0	-612.522	0.587808	-8.46363	4.51908	0.0335189		563	1.90875	0	0	-3.0086	0.27009	-6.08201	3.19334	0.0739387		563	0	0.313612	Infinite	0.407198	0.224895	-8.37734	0.656274	0.417878
564	1.63903	0.188965	0.115	-1.29628	0.463047	-12.4714	2.98054	0.0842712		564	2.13728	0	0	-2.731	0.424646	-7.91991	5.14347	0.023334		564	0.559241	0	0	-0.881481	0.26689	-6.86701	1.40139	0.236491		564	1.62994	1.53925	0.944	-0.117761	1.57746	-23.5721	0.00216726	0.962869
565	0	0	Undefined	0	0	0	0	1		565	0	0	Undefined	0	0	0	0	1		565	0.723391	0	0	-1.14022	0.233045	-6.45141	2.1893	0.138972		565	593.33	0	0	-770.386	0.674183	-7.38845	7.81371	0.00518514
566	0.448622	0.595593	1.328	0.131385	0.533531	-18.8809	0.0485162	0.825666		566	11.1396	0	0	-14.2341	1.58422	-13.127	8.74138	0.00311069		566	0	0	Undefined	0	0	0	0	1		566	0.792002	0	0	-1.02834	0.26252	-7.3151	2.13499	0.143971
567	3.38659	0.225463	0.067	-2.82589	0.703989	-15.3777	4.10872	0.0426626		567	2.31	0	0	-2.95169	0.38247	-10.1348	5.77154	0.0162878		567	0	0.581209	Infinite	0.916106	0.529546	-11.9842	0.347636	0.555455		567	0	0.814518	Infinite	1.05758	0.569648	-12.035	1.32429	0.249824
568	0.398029	1.88965	4.748	1.33344	1.09111	-17.8316	1.92607	0.165189		568	2.19718	0	0	-2.80754	0.353767	-9.67949	6.52783	0.01062		568	4.4698	0.538708	0.121	-6.19623	1.09922	-18.3026	3.25756	0.0710948		568	3.13203	0.368963	0.118	-3.58759	1.08048	-15.7482	3.1967	0.0737869
569	1.11833	0.66056	0.591	-0.409221	0.797394	-18.0152	0.251858	0.61577		569	3.61233	0	0	-4.61581	0.675549	-7.15058	4.94167	0.0262166		569	10000	1.76604	0	-15759.3	2.37238	-19.0522	1.4774	0.224182		569	2.80585	0	0	-3.64315	0.417646	-10.0838	6.68737	0.00970982
570	3.26259	0	0	-2.91659	0.326588	-6.68176	5.90191	0.0151245		570	21.9476	0	0	-28.0444	0.807609	-11.6408	6.33564	0.0118336		570	1.25855	1.85102	1.471	0.933856	1.6993	-16.5073	0.0847689	0.770936		570	3.36009	0	0	-4.36278	0.566688	-10.6611	8.5508	0.00345371
571	0.969377	0.46051	0.475	-0.454901	0.553978	-13.2883	0.27331	0.60112		571	1.66099	0	0	-2.12239	0.337452	-6.39842	2.58641	0.107784		571	19.8975	0	0	-31.3626	0.914303	-8.55835	14.3662	0.000150479		571	1.35397	0	0	-1.758	0.445033	-10.668	3.96798	0.0463733
572	1.60889	2.49757	1.552	0.79444	2.16709	-20.6172	0.120972	0.727982		572	4.47886	0.634237	0.142	-4.91262	1.31969	-18.7731	3.25238	0.0713198		572	3.9038	0	0	-6.1532	0.631516	-10.6191	9.06855	0.00260044		572	0.595795	0	0	-0.773587	0.166582	-7.57434	2.44075	0.11822
573	0	12.6567	Infinite	11.3144	3.27398	-24.945	1.69913	0.192402		573	0	0	Undefined	0	0	0	0	1		573	6.39383	0.786026	0.123	-8.83907	1.39445	-13.7282	2.12649	0.144772		573	4.2273	0	0	-5.48877	0.318214	-6.69611	3.5243	0.0604755
574	2.16978	1.01628	0.468	-1.03117	1.44302	-18.9236	0.508777	0.475669		574	1.90151	0.276864	0.146	-2.07595	0.608726	-17.2594	2.00831	0.15644		574	1.55458	0.456748	0.294	-1.73041	0.666891	-10.4032	0.498629	0.480103		574	1.16776	0	0	-1.51623	0.215169	-5.85173	2.93767	0.0865353
575	0	1.2375	Infinite	1.10626	0.876507	-16.4629	1.60528	0.205157		575	1.0007	0	0	-1.27869	0.241895	-7.11072	2.74652	0.0974665		575	1	1.03902	1.039	0.061497	1.00094	-4.58299	-1.77636e-15	1		575	0	0	Undefined	0	0	0	0	1
576	0	1.01961	Infinite	0.911476	0.649397	-14.3194	2.42771	0.119207		576	0	0	Undefined	0	0	0	0	1		576	0.999951	1.00124	1.001	0.00202723	1	-3.32486	0	1		576	2.14283	0.521507	0.243	-2.10514	0.927234	-14.8614	0.820102	0.36515
577	33.7983	0.357539	0.011	-29.8944	1.7844	-15.9423	8.03559	0.00458671		577	0	0	Undefined	0	0	0	0	1		577	0	0	Undefined	0	0	0	0	1		577	0	0	Undefined	0	0	0	0	1
578	1.64655	0.234404	0.142	-1.26239	0.395685	-12.729	1.31186	0.252059		578	9947.74	0.662213	0	-12710.3	1.44062	-20.2401	5.99307	0.0143622		578	0	3.01359	Infinite	4.75005	2.28079	-18.6804	1.70586	0.191524		578	305.203	0	0	-396.279	1.00034	-11.2886	12.9076	0.000327244
579	3.34677	0.620659	0.185	-2.43701	1.03869	-16.6461	1.56761	0.210555		579	1.97357	0	0	-2.52181	0.456543	-7.47505	4.84131	0.0277858		579	0	0.96429	Infinite	1.51992	0.659549	-12.7167	1.35742	0.243986		579	0.680081	0.288912	0.425	-0.507898	0.403388	-10.2622	0.317161	0.573319
580	0.919483	0.698291	0.759	-0.197734	0.757067	-12.598	0.0408687	0.839792		580	0	0	Undefined	0	0	0	0	1		580	0	0	Undefined	0	0	0	0	1		580	0.868479	0.37902	0.436	-0.635519	0.525638	-12.7989	0.29606	0.586363
581	3.57288	6.07117	1.699	2.23335	4.40409	-20.8686	0.0807626	0.776267		581	0	2.07514	Infinite	2.65159	1.38738	-19.8438	1.0562	0.304083		581	2.77042	0.596824	0.215	-3.42604	0.972937	-11.3291	0.83633	0.360448		581	3.12997	0	0	-4.06399	0.416443	-10.008	6.80872	0.0090714
582	0.187767	2.04969	10.916	1.66447	1.33762	-16.966	1.08279	0.298075		582	1.42283	0.609973	0.429	-1.03867	0.735424	-13.5135	0.282875	0.594823		582	1e-06	0.909241	909241	1.43315	0.516174	-12.2799	2.18602	0.139269		582	0.480729	0.543418	1.13	0.0813961	0.521143	-13.1878	0.00924035	0.92342
583	4.65744	0.572503	0.123	-3.65173	1.13537	-16.0226	2.67914	0.101671		583	0	0	Undefined	0	0	0	0	1		583	1.11878	0.524771	0.469	-0.936279	0.823337	-14.1139	0.337072	0.561524		583	0.574513	0	0	-0.745954	0.242727	-10.3976	2.00687	0.156588
584	1.81321	1.66623	0.919	-0.131387	1.71038	-20.212	0.00625109	0.936982		584	2.78135	0.706239	0.254	-2.65157	1.33722	-17.3335	1.77306	0.183004		584	1.57031	0.885854	0.564	-1.07884	1.02295	-11.4971	0.132684	0.715666		584	1.16774	0	0	-1.51621	0.186286	-6.94592	3.21101	0.0731441
585	0.655294	0.859492	1.312	0.182542	0.796486	-15.9708	0.0462838	0.829661		585	0	0.75444	Infinite	0.964018	0.548171	-9.80944	1.15949	0.28157		585	1.90875	0	0	-3.0086	0.27009	-6.08201	3.19334	0.0739387		585	0.466051	0	0	-0.605125	0.158891	-7.61987	2.09263	0.148012
586	166.383	0.575156	0.003	-148.224	0.752971	-14.7884	1.52339	0.217107		586	0	0.334174	Infinite	0.427004	0.262873	-8.35725	0.467172	0.494291		586	7238.88	0	0	-11410	0.54386	-7.89203	11.1715	0.000830651		586	0.877171	0.868111	0.99	-0.0117637	0.871151	-14.5769	6.12831e-05	0.993754
587	0	0.263617	Infinite	0.235661	0.185596	-7.81708	0.69362	0.404936		587	2.94599	0.678567	0.23	-2.89729	0.920493	-15.0235	0.938558	0.332649		587	5.59386	0.86535	0.155	-7.45311	1.46409	-18.2033	2.28773	0.130401		587	0	0	Undefined	0	0	0	0	1
588	0.712648	0	0	-0.637072	0.188738	-6.08979	2.51918	0.112469		588	0	0.280124	Infinite	0.35794	0.218454	-7.80166	0.485983	0.485725		588	1.86479	0	0	-2.9393	0.391261	-6.49178	2.48351	0.115045		588	12.0694	0	0	-15.6711	0.767535	-10.2502	11.278	0.000784325
589	132.399	0	0	-118.358	0.353259	-7.58501	8.24091	0.00409566		589	0.813225	0.233181	0.287	-0.741175	0.360312	-11.6419	0.66151	0.416027		589	1.06372	0	0	-1.67664	0.28487	-7.17939	2.25	0.133614		589	0.817317	2.08446	2.55	1.64528	1.48477	-18.7229	0.45482	0.500055
590	0.887521	0	0	-0.793399	0.197914	-7.08327	2.78532	0.0951315		590	0	0	Undefined	0	0	0	0	1		590	0.723391	0	0	-1.14022	0.233045	-6.45141	2.1893	0.138972		590	0.582765	0.621552	1.067	0.0503616	0.608272	-12.61	0.00239453	0.960972
591	0	0	Undefined	0	0	0	0	1		591	0	0.330267	Infinite	0.422013	0.241538	-8.90868	0.609315	0.435046		591	6.0194	0.315257	0.052	-8.99092	0.878481	-12.079	4.54286	0.0330563		591	0	0.71719	Infinite	0.931206	0.450349	-11.9027	1.77329	0.182976
592	3.19265	0	0	-2.85407	0.492401	-11.1841	10.5387	0.00116899		592	2.65813	0.335879	0.126	-2.96736	0.601797	-9.92503	1.45339	0.227985		592	1.67582	0	0	-2.64145	0.788774	-10.4133	3.85249	0.0496723		592	1.29238	0	0	-1.67804	0.248435	-7.9243	4.18516	0.0407794
593	2.54981	0	0	-2.2794	0.27094	-7.57271	3.66299	0.0556338		593	0	0.332013	Infinite	0.424243	0.250043	-7.44993	0.54666	0.459686		593	5.06781	0.548112	0.108	-7.12399	1.14785	-13.6792	2.43547	0.118618		593	1.05207	0.280894	0.267	-1.0013	0.441232	-13.5164	0.73292	0.391938
594	2.05403	0	0	-1.8362	0.530802	-9.73279	4.98584	0.0255556		594	0	0	Undefined	0	0	0	0	1		594	1.50476	1.30629	0.868	-0.312839	1.35241	-14.1303	0.00762015	0.930438		594	0	0	Undefined	0	0	0	0	1
595	1.64139	1.45641	0.887	-0.165364	1.53039	-17.1091	0.0122918	0.911721		595	3.32891	0.27317	0.082	-3.9046	0.678055	-10.2003	3.02624	0.0819279		595	4.21474	0	0	-6.64331	0.560317	-11.5674	8.6408	0.00328718		595	2.80585	0	0	-3.64315	0.417646	-9.61777	6.68737	0.00970982
596	4.09592e-17	1.0047	2.45293e+16	0.898155	0.76951	-15.9597	2.08148	0.149095		596	1.14313	0.243709	0.213	-1.14927	0.38629	-15.2908	0.861865	0.353217		596	0	0	Undefined	0	0	0	0	1		596	1.35832	0	0	-1.76365	0.455437	-9.75808	3.91197	0.0479433
597	0	0.913903	Infinite	0.816983	0.65655	-14.4488	1.66823	0.196496		597	0	0	Undefined	0	0	0	0	1		597	4.03484	2.14133	0.531	-2.98456	2.53556	-18.4355	0.349649	0.554312		597	0	0	Undefined	0	0	0	0	1
598	0	0.846886	Infinite	0.757073	0.643734	-12.2716	1.53237	0.215757		598	3.81112	4.8782	1.28	1.36351	4.58785	-22.9469	0.0242259	0.876312		598	0	2.58328	Infinite	4.0718	1.69289	-14.9937	2.87156	0.0901575		598	1.02136	0	0	-1.32614	0.201844	-8.16876	3.09468	0.0785487
599	16.9719	0.340987	0.02	-14.8672	0.923057	-9.68852	3.83922	0.0500669		599	3.34624	0.228392	0.068	-3.98397	0.639031	-13.7857	4.2898	0.0383416		599	0	0	Undefined	0	0	0	0	1		599	1.578	0	0	-2.04889	0.401545	-7.06067	4.80013	0.0284575
600	0.808935	1.12834	1.395	0.285532	1.02136	-16.0374	0.0598077	0.8068		600	2.28476	0	0	-2.91945	0.357811	-7.98899	6.59112	0.0102489		600	0	0	Undefined	0	0	0	0	1		600	0	0.308856	Infinite	0.401023	0.22427	-8.07586	0.629364	0.427589
601	2.63086	0.336713	0.128	-2.05085	0.777547	-13.8533	2.26256	0.132535		601	1.97357	0	0	-2.52181	0.584315	-8.16921	3.84167	0.0499936		601	0	0	Undefined	0	0	0	0	1		601	2.23122	0	0	-2.89704	0.31437	-6.59015	3.23976	0.071871
602	1.71398	0	0	-1.53221	0.181052	-6.63976	3.72923	0.053468		602	0.810628	0.598768	0.739	-0.270713	0.656034	-15.4979	0.049005	0.824804		602	0	0	Undefined	0	0	0	0	1		602	0.778087	1.77871	2.286	1.29922	1.48097	-17.1792	0.420211	0.516832
603	0	0.218908	Infinite	0.195692	0.159472	-10.0953	0.616767	0.432251		603	0	1.10454	Infinite	1.41137	0.799295	-11.0348	1.68424	0.194362		603	1.90875	0	0	-3.0086	0.39025	-6.58655	2.46655	0.116293		603	1.38762	0.287175	0.207	-1.42883	0.590429	-13.9119	1.43784	0.230489
604	0	0.441112	Infinite	0.394332	0.354398	-11.0344	0.851477	0.356135		604	3.84775	0	0	-4.91662	1.29056	-11.5332	6.99725	0.00816352		604	0	0	Undefined	0	0	0	0	1		604	1.25855	0	0	-1.63411	0.216793	-5.94911	2.99742	0.0833973
605	6.84779	0.445388	0.065	-5.72343	1.39659	-15.0261	5.77851	0.0162233		605	9947.27	0.192779	0	-12710.3	0.406387	-9.96599	4.09753	0.0429459		605	0.927244	0	0	-1.46153	0.247998	-8.61031	3.46165	0.0628076		605	1.49191	0.448186	0.3	-1.35519	0.682738	-12.3447	0.494137	0.482088
606	8758.58	0.281278	0	-7829.48	0.783488	-11.7854	5.25835	0.0218417		606	0	2.05837	Infinite	2.63017	1.04005	-16.2697	3.91296	0.047915		606	10.0548	0.327486	0.033	-15.3323	1.26441	-14.2087	6.66627	0.00982547		606	0.602233	0	0	-0.781946	0.188746	-6.60334	2.20279	0.137761
607	0.713066	0.577074	0.809	-0.12157	0.614862	-13.3445	0.0246191	0.87532		607	1.243	0	0	-1.58829	0.180573	-7.115	3.46618	0.062636		607	3.68216	0.536776	0.146	-4.95778	0.982282	-13.9539	2.59177	0.10742		607	0	0	Undefined	0	0	0	0	1
608	0.786659	0.606455	0.771	-0.161093	0.658365	-14.265	0.0353484	0.850867		608	1.08319	0	0	-1.38409	0.21975	-7.10666	2.82348	0.0928945		608	2.12987	0	0	-3.35712	0.75278	-9.99008	4.06202	0.0438579		608	0.706731	0.332262	0.47	-0.486215	0.448891	-13.9061	0.239679	0.624438
609	3.75233	0.225112	0.06	-3.15316	0.376413	-12.5496	1.29923	0.254354		609	5.80202	0.729942	0.126	-6.48106	1.02336	-18.0532	1.8438	0.174506		609	1.22639	0	0	-1.93304	0.553643	-8.58109	2.84265	0.0917925		609	2.35049	0.288611	0.123	-2.67717	0.671713	-13.0772	2.41968	0.11982
610	2.13451	0.672882	0.315	-1.30662	1.08222	-15.518	1.12341	0.289186		610	0	0.352335	Infinite	0.45021	0.261646	-8.04069	0.571704	0.449582		610	16.3805	0.350844	0.021	-25.266	0.923574	-11.4098	3.90841	0.048045		610	0	0.367825	Infinite	0.477588	0.250046	-7.71223	0.752536	0.385675
611	0.519864	0	0	-0.464732	0.145432	-7.5284	2.47282	0.11583		611	1.43678	0	0	-1.8359	0.544448	-10.3526	3.2287	0.072358		611	1.10212	0	0	-1.73717	0.222549	-8.80562	2.97756	0.0844267		611	0.843601	0	0	-1.09534	0.214601	-7.57736	2.55053	0.110257
612	2.51079	2.26331	0.901	-0.221233	2.34109	-20.697	0.00821924	0.927763		612	0.499647	0.594467	1.19	0.121159	0.558166	-16.1223	0.0184263	0.892024		612	0	0	Undefined	0	0	0	0	1		612	2.43713	1.02955	0.422	-1.82761	1.52829	-14.9576	0.517539	0.471893
613	0	0.269991	Infinite	0.241359	0.181518	-8.97532	0.768031	0.380827		613	15.7134	0.355999	0.023	-19.6235	0.95304	-11.0979	4.13015	0.0421255		613	0.951292	0	0	-1.49944	0.212048	-7.9939	2.74943	0.0972892		613	168.264	0	0	-218.476	0.92618	-10.8956	16.8439	4.05836e-05
614	0	1.59095	Infinite	1.42223	0.936668	-13.5793	2.90158	0.0884929		614	0.684428	0.931057	1.36	0.315141	0.869617	-16.6325	0.0176228	0.89439		614	0	0	Undefined	0	0	0	0	1		614	9.83779	0.639706	0.065	-11.9429	1.12178	-19.2289	2.563	0.109391
615	0.719802	1.72148	2.392	0.895447	1.25765	-19.0672	0.429936	0.51202		615	0.823683	0	0	-1.0525	0.218463	-8.7931	2.48039	0.115274		615	0	0	Undefined	0	0	0	0	1		615	2.90806	0	0	-3.77586	0.927302	-12.292	7.80132	0.0052208
616	0.663809	0.221332	0.333	-0.395552	0.331918	-10.3317	0.526424	0.468114		616	3.50653	0.304352	0.087	-4.09172	0.925978	-16.0063	4.12107	0.0423524		616	4.01475	0	0	-6.32808	0.565825	-10.7004	9.97055	0.00159064		616	1.21344	0	0	-1.57554	0.185497	-7.81961	3.23539	0.0720631
617	0	0.478416	Infinite	0.42768	0.398864	-11.6309	0.702797	0.401846		617	9925.39	1.1335	0	-12681.1	1.80283	-15.404	1.42549	0.232502		617	0	0.278827	Infinite	0.439489	0.205142	-10.5084	0.606307	0.436182		617	3.3179	0	0	-4.308	0.567838	-9.98931	8.50944	0.00353308
618	1.5559	3.60974	2.32	1.83603	3.03338	-23.0258	0.327939	0.566875		618	0.918152	0.65956	0.718	-0.330427	0.724219	-11.9409	0.0553777	0.813957		618	1.22639	0	0	-1.93304	0.553643	-8.58109	2.84265	0.0917925		618	2.65124	0.296316	0.112	-3.05766	0.65358	-11.8077	2.11186	0.146162
619	47.0705	0.560396	0.012	-41.5777	0.743377	-12.9106	1.35199	0.24493		619	0.489929	0.243296	0.497	-0.315145	0.325323	-13.4752	0.227164	0.633635		619	0	0	Undefined	0	0	0	0	1		619	234.915	0	0	-305.016	0.633042	-7.41872	9.23327	0.00237657
620	1.52131	0.196977	0.129	-1.18389	0.334908	-10.3361	1.34652	0.245888		620	0	0.290564	Infinite	0.37128	0.227106	-6.89532	0.483601	0.486796		620	0	0	Undefined	0	0	0	0	1		620	3.38724	0	0	-4.39803	0.445405	-10.3563	5.97009	0.0145505
621	1.07139	0.767858	0.717	-0.271344	0.851903	-18.3318	0.104174	0.746877		621	0.492485	0	0	-0.629293	0.172692	-7.79854	2.04559	0.152648		621	1.77537	0	0	-2.79835	0.279907	-5.83916	3.1092	0.077851		621	1.52226	1.13859	0.748	-0.498156	1.27228	-16.1938	0.071222	0.789566
622	0	1.38461	Infinite	1.23777	0.760504	-12.5972	1.85889	0.172753		622	0	0.695498	Infinite	0.888702	0.53104	-10.4721	0.999704	0.317382		622	2.61835	0	0	-4.12706	0.866395	-14.3278	3.85474	0.0496057		622	2.40317	0.726513	0.302	-2.17699	1.3214	-16.9975	1.33162	0.248517
623	0	0.620917	Infinite	0.555069	0.40819	-9.44596	1.5062	0.21972		623	1.89626	0	0	-2.42303	0.253411	-5.8004	3.25619	0.0711544		623	0	0	Undefined	0	0	0	0	1		623	1.02939	0	0	-1.33657	0.20258	-8.37858	3.11823	0.0774207
624	1.06113	0	0	-0.9486	0.404903	-9.28014	3.53051	0.0602493		624	9947.37	0.563347	0	-12709.9	1.12913	-14.5444	3.64742	0.056156		624	3.93773	0	0	-6.20668	0.422056	-10.3476	7.02537	0.00803628		624	0.726804	0	0	-0.94369	0.207722	-7.24955	2.34325	0.125827
625	4.95612	0.585329	0.118	-3.90726	1.14675	-14.6275	2.57741	0.108399		625	0	0.328515	Infinite	0.419774	0.24816	-7.34533	0.542673	0.461327		625	0	0	Undefined	0	0	0	0	1		625	3.5236	0	0	-4.57507	0.700048	-10.7142	9.49053	0.00206535
626	1.10222e-15	10.8535	9846945255938010	9.70246	1023.85	-20.1031	3.90143	0.048245		626	0	0	Undefined	0	0	0	0	1		626	0.939239	0	0	-1.48044	0.216044	-7.27674	2.75643	0.0968641		626	0.595795	0	0	-0.773587	0.166582	-7.57434	2.44075	0.11822
627	0	1.74884	Infinite	1.56337	0.963218	-15.5887	3.53547	0.0600694		627	0.655329	0.360117	0.55	-0.37722	0.465266	-12.9002	0.157966	0.691036		627	0.89897	0.368216	0.41	-0.83658	0.516968	-12.9016	0.3304	0.565424		627	4.86438	0.258099	0.053	-5.98084	0.823601	-14.5832	5.19612	0.0226373
628	3.47646	0.80668	0.232	-2.38664	1.23604	-19.7483	1.48692	0.222696		628	3.10292	0.740328	0.239	-3.01891	0.930311	-14.5654	0.539222	0.462755		628	2.01616	0	0	-3.17789	0.255105	-5.95154	3.22241	0.0726365		628	1.57091	0.547897	0.349	-1.3283	0.808517	-14.385	0.872356	0.350304
629	128.44	0	0	-114.819	0.383117	-7.73147	5.717	0.0168014		629	0	0.253522	Infinite	0.323948	0.227764	-8.2537	0.204585	0.651045		629	0	0	Undefined	0	0	0	0	1		629	3.70511	0.761259	0.205	-3.82232	1.42176	-17.4397	1.74849	0.186067
630	7.85523	0	0	-7.02218	0.590625	-11.576	10.6967	0.00107327		630	0.639292	0.217963	0.341	-0.538371	0.323974	-11.0385	0.514078	0.473379		630	2.01616	0	0	-3.17789	0.245535	-6.22601	3.30167	0.0692094		630	0	0	Undefined	0	0	0	0	1
631	1.06811	0.794051	0.743	-0.244996	0.897183	-15.505	0.0589389	0.808181		631	1.37539	0.680273	0.495	-0.888217	0.79558	-14.5753	0.199942	0.654768		631	7.92204	0.998998	0.126	-10.9122	1.90115	-15.7484	1.47974	0.223816		631	0.433915	7.35337	16.947	8.9843	2.45375	-21.332	4.4672	0.0345516
632	0	0	Undefined	0	4.00473e-17	-4.16823	0	1		632	0	0.222604	Infinite	0.284442	0.16674	-10.781	0.572946	0.449091		632	2.23934	0	0	-3.52967	0.809253	-11.2876	4.20828	0.0402271		632	0.908479	0.332587	0.366	-0.747744	0.493168	-11.512	0.433537	0.510258
633	1.71801	0.469775	0.273	-1.11586	0.874835	-15.1636	0.839784	0.359459		633	0.632123	0	0	-0.807722	0.188733	-6.78612	2.33803	0.126249		633	1.17242	0	0	-1.84797	0.402569	-7.78556	4.01562	0.0450805		633	1.50595	0	0	-1.95534	0.39295	-7.73145	4.91507	0.0266233
634	1.82844	0	0	-1.63454	0.172561	-6.80365	3.73593	0.053254		634	0	0	Undefined	0	0	0	0	1		634	4.90085e-15	1.97974	403958496995419	3.12048	0.751061	-16.388	0.452317	0.501236		634	0	0.315543	Infinite	0.409705	0.224751	-8.10045	0.664346	0.41503
635	1.06215e-15	6.44093	6064049333898220	5.75786	1.26677	-21.4194	4.63197	0.0313814		635	1.87028	0.65248	0.349	-1.55609	0.805615	-11.6895	0.370433	0.542769		635	0	0.933032	Infinite	1.47065	0.666675	-13.4568	1.83647	0.175365		635	1.37983	0.290195	0.21	-1.41479	0.459697	-10.5988	0.869447	0.351108
636	0.45134	0.866096	1.919	0.370771	0.733638	-16.5645	0.335289	0.562561		636	0	0	Undefined	0	0	0	0	1		636	0	0	Undefined	0	0	0	0	1		636	0	1.34205	Infinite	1.74254	0.667367	-15.431	2.17848	0.139952
637	0.664087	0	0	-0.59366	0.179626	-6.63939	2.51641	0.112667		637	0	0	Undefined	0	0	0	0	1		637	1.3732	0	0	-2.16445	0.569114	-8.86892	2.99248	0.0836522		637	0.836838	0.761614	0.91	-0.0976722	0.784466	-16.3759	0.00444384	0.946851
638	43.2171	0.267333	0.006	-38.3949	0.660657	-14.2659	5.36566	0.020537		638	0	0.332013	Infinite	0.424243	0.250043	-7.44993	0.54666	0.459686		638	2.31786	0.322171	0.139	-3.14562	0.816155	-12.3262	2.48198	0.115158		638	2.19089	0	0	-2.84467	0.527898	-9.28059	5.21218	0.0224292
639	0.892316	0.573576	0.643	-0.284938	0.637736	-14.632	0.101965	0.749484		639	1.30804	0	0	-1.6714	0.213337	-6.78255	3.18909	0.0741314		639	10000	0.798757	0	-15760.8	1.2673	-16.3038	2.66504	0.102575		639	1.69277	0	0	-2.19791	0.371913	-8.26163	5.55594	0.0184181
640	0.842369	0.335559	0.398	-0.453063	0.446517	-13.7921	0.375992	0.539756		640	0	0	Undefined	0	0	0	0	1		640	0.56582	0	0	-0.891851	0.268187	-6.98574	1.41019	0.235025		640	1.26057	0	0	-1.63673	0.35406	-9.41777	4.86286	0.0274408
641	1.78883	2.48866	1.391	0.625613	2.20458	-20.8715	0.0977636	0.75453		641	3.22376	0	0	-4.1193	0.608275	-11.8456	8.95929	0.00276062		641	0	0	Undefined	0	0	0	0	1		641	0.786585	0.343722	0.437	-0.575018	0.475056	-13.4233	0.293778	0.58781
642	0	0	Undefined	0	0	0	0	1		642	2.49776	0	0	-3.19161	0.261136	-6.32344	3.94233	0.0470856		642	3.1863	0	0	-5.02228	0.493103	-10.1057	7.78197	0.00527701		642	1.53322	0	0	-1.99075	0.187904	-7.11385	3.37702	0.0661116
643	0	0.241129	Infinite	0.215557	0.170863	-9.2126	0.668609	0.413537		643	1.89631	0	0	-2.42309	0.341498	-6.49455	2.66116	0.102826		643	1.62213	1.98448	1.223	0.571139	1.89397	-20.2382	0.0127607	0.91006		643	0	0	Undefined	0	0	0	0	1
644	7.47661	1.22097	0.163	-5.59223	2.2315	-19.0464	2.79877	0.0943366		644	0	0.253859	Infinite	0.324379	0.222406	-7.21189	0.249821	0.617201		644	0.956123	0.338377	0.354	-0.973696	0.502174	-11.3252	0.469867	0.493048		644	64.1537	0.771355	0.012	-82.2963	1.64751	-18.0139	3.40389	0.0650427
645	0.503031	0.682148	1.356	0.160122	0.604576	-16.3962	0.0554967	0.813761		645	0.370993	0	0	-0.474052	0.207347	-8.20802	1.13196	0.287359		645	18.3126	0.547448	0.03	-28.0016	1.40839	-15.7664	2.31614	0.128038		645	0	0	Undefined	0	0	0	0	1
646	0	0	Undefined	0	0	0	0	1		646	5.68804	0	0	-7.26813	0.724105	-7.82386	5.52364	0.0187612		646	1.21069	1.64849	1.362	0.690075	1.45485	-19.3482	0.0688461	0.793024		646	0	0	Undefined	0	0	0	0	1
647	2.48051	0.80208	0.323	-1.50043	1.06689	-15.2572	0.764426	0.381947		647	2.49069	0	0	-3.18258	0.426743	-8.16621	5.22421	0.0222746		647	0	0.45898	Infinite	0.723448	0.320195	-7.86058	0.723266	0.395075		647	3.38365	0.616856	0.182	-3.59243	0.996985	-15.9647	1.57783	0.209073
648	6.69294e-16	14.7496	2.20376e+16	13.1854	4.49598	-23.2791	0.0934858	0.759792		648	0	0	Undefined	0	0	0	0	1		648	1.17255	0	0	-1.84818	0.284304	-8.46228	3.70087	0.0543842		648	0	0	Undefined	0	0	0	0	1
649	8716.46	0.799143	0	-7791.36	1.74744	-20.4491	2.41163	0.120437		649	1.88413	1.19133	0.632	-0.885247	1.33206	-21.3987	0.150253	0.698294		649	0	0.626365	Infinite	0.987282	0.4536	-10.9894	1.24065	0.265347		649	1.60701	0.597088	0.372	-1.3113	0.851301	-14.5842	0.700215	0.402712
650	0.926417	0.883588	0.954	-0.0382874	1.01432	-3.87331	0	1		650	1.50044	0.324421	0.216	-1.50271	0.508877	-11.5302	0.789654	0.374205		650	0	0.343546	Infinite	0.5415	0.27157	-8.80522	0.46828	0.493779		650	1.07472	0	0	-1.39542	0.282933	-8.27987	3.41657	0.0645451
651	1.0754	2.34364	2.179	1.13374	1.87884	-23.2698	0.543574	0.460955		651	0.783653	0	0	-1.00135	0.194764	-6.76735	2.63489	0.10454		651	0	0.893485	Infinite	1.40832	0.635698	-8.77855	1.34477	0.246195		651	1.34354	0	0	-1.74447	0.386066	-9.15654	4.69551	0.0302416
652	2.0851	0.282205	0.135	-1.6117	0.48855	-11.7691	1.3237	0.249929		652	0.644716	0.298697	0.463	-0.442141	0.405874	-12.0413	0.261788	0.608895		652	4.09346	0	0	-6.45214	0.550221	-6.66057	6.14077	0.01321		652	0.774302	0.716163	0.925	-0.0754885	0.734182	-15.8354	0.00317581	0.95506
653	8754.45	1.63484	0	-7824.57	2.91602	-21.5315	3.58756	0.0582138		653	0	0	Undefined	0	0	0	0	1		653	1.53818	0.329351	0.214	-1.90537	0.555836	-10.8235	0.974899	0.323461		653	4.16356	0	0	-5.40601	0.488812	-10.6135	6.51081	0.0107221
654	2.32612	0.276132	0.119	-1.83258	0.676371	-12.7593	2.44914	0.117589		654	1.66099	0	0	-2.12239	0.337452	-6.39842	2.58641	0.107784		654	1.97418	0	0	-3.11172	0.984965	-12.2344	4.59077	0.0321445		654	0.716399	0.848198	1.184	0.171129	0.799994	-18.0877	0.0152143	0.901833
655	1.53176	0	0	-1.36932	0.172708	-6.76865	3.65668	0.0558447		655	3.69236	0	0	-4.71807	0.512513	-6.46271	6.06555	0.0137844		655	1.86732	0	0	-2.94329	0.31392	-6.08645	2.77515	0.0957379		655	1.02948	0.727442	0.707	-0.392174	0.798085	-15.0028	0.0547092	0.815063
656	0.73069	0	0	-0.6532	0.206055	-6.71546	2.35068	0.125228		656	4.00859	0	0	-5.12215	0.613096	-11.864	7.89846	0.00494769		656	2.0525	0	0	-3.23517	0.270805	-6.19781	3.22223	0.0726445		656	3.00721	0	0	-3.90459	0.458168	-9.42354	5.77036	0.0162987
657	5.38617	0	0	-4.81496	0.36698	-7.5776	8.13074	0.0043521		657	0.683353	0.335117	0.49	-0.444973	0.445559	-12.8951	0.222173	0.637389		657	2.54191	0	0	-4.00658	0.627471	-8.34094	6.58431	0.0102881		657	2.57457	0	0	-3.34285	0.459665	-10.3006	5.66828	0.0172744
658	1.64468	0.299833	0.182	-1.20222	0.695977	-12.9612	1.80441	0.17918		658	119.547	0	0	-152.756	0.578917	-8.46363	4.05142	0.0441342		658	0	0	Undefined	0	0	0	0	1		658	1.69277	0	0	-2.19791	0.371913	-8.26163	5.55594	0.0184181
659	0.908061	1.00239	1.104	0.0843219	0.9786	-16.5998	0.0056693	0.93998		659	1.88342	0	0	-2.40662	0.338353	-6.45152	2.6475	0.103713		659	0.451166	0	0	-0.711131	0.153347	-7.49992	2.11941	0.145443		659	0.680389	0	0	-0.883425	0.231403	-8.78573	2.04037	0.153173
660	0	0	Undefined	0	0	0	0	1		660	1.38862	0	0	-1.77437	0.207097	-6.01844	3.30004	0.0692782		660	0.41589	0	0	-0.65553	0.222334	-9.52158	1.21845	0.269664		660	3.87895	0	0	-5.03647	0.391454	-8.12754	6.95741	0.00834729
661	3.39889	0.59962	0.176	-2.50241	1.15476	-20.0003	1.76478	0.18403		661	1.41041	0	0	-1.80221	0.548308	-9.06692	3.1435	0.0762299		661	0	0	Undefined	0	0	0	0	1		661	0.466051	0	0	-0.605125	0.158891	-7.61987	2.09263	0.148012
662	1.49839	0	0	-1.33948	0.25085	-7.06926	2.96349	0.0851641		662	0.537535	0.317498	0.591	-0.281161	0.399507	-15.3634	0.128657	0.719828		662	1.30648	0	0	-2.05928	0.192501	-8.98107	3.30557	0.0690452		662	0	0	Undefined	0	0	0	0	1
663	1.17812	1.0258	0.871	-0.136162	1.05475	-14.4024	0.00923819	0.923429		663	75.9301	0	0	-97.0229	0.802135	-7.39557	7.75963	0.00534269		663	0	0	Undefined	0	0	0	0	1		663	2.23116	0	0	-2.89696	0.244715	-5.95454	3.74297	0.0530301
664	3.54988	0	0	-3.17341	0.349925	-6.85269	7.13155	0.00757391		664	1.73482	0.518832	0.299	-1.55378	1.07247	-14.897	0.969736	0.324746		664	2.01616	0	0	-3.17789	0.245535	-6.22601	3.30167	0.0692094		664	10000	0.314914	0	-12983.7	1.06666	-14.1204	7.2327	0.00715875
665	0	0.37771	Infinite	0.337654	0.23064	-7.70167	0.957015	0.32794		665	2.03483	0	0	-2.60009	0.457219	-7.50395	4.87325	0.0272761		665	2.03551	0.592626	0.291	-2.27428	1.24441	-15.0622	0.924349	0.336336		665	12.9476	0.291813	0.023	-16.4325	0.730452	-15.3318	4.56147	0.032699
666	394.409	0	0	-352.582	0.956791	-11.0195	12.5713	0.000391721		666	0.803382	0.479774	0.597	-0.413503	0.546158	-16.1599	0.134779	0.713527		666	1.25529	0.312194	0.249	-1.48652	0.517269	-13.5103	0.800285	0.371008		666	0.743325	0.546243	0.735	-0.255894	0.595855	-13.0402	0.0514862	0.820497
667	1.42258	0.859687	0.604	-0.503198	1.02754	-17.9298	0.230148	0.631414		667	0	0	Undefined	0	0	0	0	1		667	0	0	Undefined	0	0	0	0	1		667	7.47673	0.59291	0.079	-8.93803	1.20665	-16.2741	3.72377	0.053643
668	0.703819	0.69201	0.983	-0.010557	0.694855	-16.2118	0.000173806	0.989481		668	1.98623	0	0	-2.53799	0.84862	-12.3041	4.62984	0.0314205		668	0	0	Undefined	0	0	0	0	1		668	4.38596	0.608148	0.139	-4.90516	1.26961	-17.6158	2.2327	0.135118
669	0.81682	0	0	-0.730196	0.246961	-7.77037	2.29382	0.129889		669	0.683399	0.263498	0.386	-0.536547	0.377702	-11.215	0.393274	0.530583		669	0.41767	0	0	-0.658336	0.23042	-7.44461	1.15438	0.282634		669	0.843581	0	0	-1.09531	0.200831	-7.77798	2.67786	0.101752
670	8748.77	0.473589	0	-7820.54	1.09537	-16.7057	6.00718	0.0142478		670	0.783361	0	0	-1.00097	0.169746	-8.0718	2.89343	0.0889413		670	0	0	Undefined	0	0	0	0	1		670	4.46698	0.671389	0.15	-4.92823	1.34736	-16.6428	2.73136	0.0983956
671	0	1.97148	Infinite	1.7624	1.26092	-17.6699	1.88321	0.16997		671	2.87719	0	0	-3.67645	0.666417	-8.26384	7.42731	0.00642413		671	0	0	Undefined	0	0	0	0	1		671	0	0	Undefined	0	0	0	0	1
672	0	0	Undefined	0	0	0	0	1		672	2.03483	0	0	-2.60009	0.40463	-7.81099	5.31951	0.0210879		672	7.61508	0.367631	0.048	-11.4235	0.972357	-11.0473	3.89838	0.0483326		672	0	6.88209	Infinite	8.93578	5.03211	-19.4497	7.48237	0.00623061
673	0	0.55848	Infinite	0.499253	0.404099	-13.1796	1.17783	0.277797		673	54.3833	0.988176	0.018	-68.2278	1.81042	-21.0576	4.73733	0.0295148		673	8.54347	0	0	-13.4663	1.34212	-12.7372	10.2254	0.00138523		673	3.2778	0.266385	0.081	-3.91006	0.625465	-16.9499	2.93278	0.0867981
674	2.09328	0	0	-1.87129	0.519953	-11.1318	6.93188	0.00846725		674	72.4271	0	0	-92.5468	0.458585	-6.81558	7.54251	0.006026		674	0	0	Undefined	0	0	0	0	1		674	1.02136	0	0	-1.32614	0.201844	-8.63478	3.09468	0.0785487
675	0.452159	0	0	-0.404207	0.187464	-10.0243	1.70938	0.191066		675	0.779737	0	0	-0.996342	0.184931	-6.96009	2.69996	0.100351		675	1.37258	0	0	-2.16348	0.258677	-6.90069	2.85553	0.0910605		675	2.70083	0	0	-3.50678	0.414631	-9.68569	6.58254	0.0102984
676	1.47413	0	0	-1.3178	0.171513	-6.7333	3.61011	0.0574293		676	0.53143	0	0	-0.679057	0.188775	-6.65146	2.01916	0.155325		676	2.4174	0	0	-3.81033	0.523527	-9.40718	7.86851	0.0050303		676	2.1322	0	0	-2.76848	0.659068	-12.7221	5.57689	0.018199
677	1.89725	0.568888	0.3	-1.18749	0.926564	-15.9968	1.1006	0.294134		677	9947.79	0.835075	0	-12710.1	1.12578	-14.8447	1.79046	0.18087		677	0.998005	0	0	-1.57306	0.185917	-8.91874	3.16482	0.0752406		677	0	0	Undefined	0	0	0	0	1
678	0	0	Undefined	0	0	0	0	1		678	6.11306	1.12968	0.185	-6.36773	1.74167	-18.9082	2.01215	0.156044		678	0.733388	0	0	-1.15597	0.240747	-6.51016	2.14025	0.143478		678	0	0	Undefined	0	0	0	0	1
679	1.32217	0.707726	0.535	-0.549279	0.834157	-13.2305	0.172832	0.677607		679	6.05982	0	0	-7.74318	0.449413	-6.78183	7.6204	0.00577118		679	0.393956	0	0	-0.620956	0.223146	-7.74183	1.10804	0.292508		679	0	0.295182	Infinite	0.383268	0.185885	-8.00867	0.902602	0.342085
680	0.696982	0.579501	0.831	-0.105022	0.614778	-15.111	0.0182146	0.892642		680	0	0.33491	Infinite	0.427945	0.25278	-6.61758	0.544826	0.460439		680	1.17992	0	0	-1.8598	0.6562	-12.1294	3.10961	0.0778318		680	0	0	Undefined	0	0	0	0	1
681	0	0.325813	Infinite	0.29126	0.213851	-9.55041	0.82132	0.364795		681	1.97875	0.331036	0.167	-2.10544	0.723917	-11.8655	1.67782	0.195214		681	0	0	Undefined	0	0	0	0	1		681	0.590851	0	0	-0.767167	0.188576	-6.3522	2.18891	0.139008
682	1.48694	0.401848	0.27	-0.97002	0.80228	-13.4375	1.05555	0.304233		682	0.645312	0.232025	0.36	-0.528095	0.339043	-14.2145	0.460549	0.497367		682	2.87714	0	0	-4.53497	0.677468	-8.3911	7.14977	0.00749735		682	3.18717	0.311145	0.098	-3.73427	0.828464	-12.5042	3.10224	0.0781847
683	4.62846	0.785571	0.17	-3.43535	1.23215	-16.5259	1.44314	0.229632		683	0	0	Undefined	0	0	0	0	1		683	0	0	Undefined	0	0	0	0	1		683	3.80601	0.40002	0.105	-4.42237	1.28479	-14.2914	3.28167	0.0700577
684	0.396348	0.735107	1.855	0.302834	0.56687	-16.4238	0.232337	0.629796		684	0.628959	1.23118	1.957	0.769514	0.997075	-15.677	0.294305	0.587475		684	0.724448	0	0	-1.14188	0.240192	-6.73675	2.12866	0.144567		684	1.05846	0	0	-1.37432	0.2398	-8.02895	2.60034	0.106841
685	0.781375	1.0513	1.345	0.241303	0.939788	-17.1988	0.0434658	0.834851		685	1.66095	0	0	-2.12235	0.220661	-6.0113	3.4199	0.0644147		685	3.6728	0	0	-5.78909	0.487038	-6.98414	6.04153	0.0139732		685	3.23933	0.7677	0.237	-3.20919	1.5532	-19.6348	2.00045	0.157252
686	0	0	Undefined	0	0	0	0	1		686	0	0	Undefined	0	0	0	0	1		686	5.18866	0.319748	0.062	-7.67442	0.87358	-12.0092	3.65494	0.0559033		686	1184.41	0	0	-1537.85	0.460164	-6.5894	7.16915	0.0074168
687	1.20131	0.354524	0.295	-0.756984	0.530026	-12.1415	0.557324	0.45534		687	1.08276	0.27514	0.254	-1.03198	0.427393	-10.3427	0.712421	0.398641		687	4.92078	0	0	-7.75617	0.740385	-10.9645	9.8552	0.00169352		687	0.900222	0	0	-1.16886	0.211141	-6.96757	2.72222	0.0989601
688	0.662793	0	0	-0.592504	0.180151	-6.52896	2.52107	0.112335		688	2.65989	0	0	-3.39878	0.243302	-6.64408	4.27787	0.0386118		688	3.28625	0	0	-5.17982	0.393605	-6.61645	5.03591	0.024827		688	5.02035	1.08936	0.217	-5.10403	1.60292	-24.1773	1.07523	0.299766
689	2.6405	0.266694	0.101	-2.12207	0.813909	-14.0124	3.9479	0.0469298		689	0.809244	0	0	-1.03405	0.436919	-11.2306	2.2459	0.133969		689	0.932527	0	0	-1.46986	0.181882	-7.28182	3.03587	0.0814429		689	2.5843	1.94011	0.751	-0.836419	2.20527	-20.2665	0.0561272	0.812725
690	0.420354	0	0	-0.375775	0.161116	-8.04783	1.86192	0.172403		690	0.50535	0.4869	0.963	-0.0235753	0.492806	-14.5803	0.000854187	0.976684		690	0.679747	0	0	-1.07142	0.408706	-10.0313	1.95119	0.162459		690	4.09592e-17	0.922631	2.25256e+16	1.19795	0.625575	-13.1646	2.2259	0.135713
691	1.97703	0	0	-1.76737	0.172754	-6.81756	3.77094	0.0521503		691	1.85461	0.329733	0.178	-1.94847	0.716832	-12.052	1.61665	0.203559		691	2.43932	0.609524	0.25	-2.88415	1.0227	-16.6659	1.45002	0.228525		691	0	0.370158	Infinite	0.480617	0.250962	-7.81229	0.756499	0.384426
692	0	0	Undefined	0	0	0	0	1		692	0	0	Undefined	0	0	0	0	1		692	0	0	Undefined	0	0	0	0	1		692	0.611338	0	0	-0.793768	0.200819	-9.05017	2.20099	0.137922
693	1.53176	0	0	-1.36932	0.172708	-6.76865	3.65668	0.0558447		693	1.1411	0	0	-1.45808	0.441468	-11.4398	3.35147	0.0671452		693	0.530026	0	0	-0.835432	0.165336	-10.0196	2.29107	0.13012		693	1.98254	0	0	-2.57415	0.359042	-12.8369	5.37088	0.0204756
694	0.73777	0	0	-0.659529	0.141876	-7.39288	3.09048	0.0787516		694	1.93577	0	0	-2.47351	0.221668	-6.07238	3.51596	0.0607806		694	0.82896	0	0	-1.30661	0.206893	-8.09445	2.58963	0.107565		694	0.930292	0	0	-1.2079	0.390532	-10.9189	3.28644	0.0698545
695	5.45897	0.281788	0.052	-4.62814	0.752288	-12.1103	3.86564	0.0492843		695	1.08642	1.44574	1.331	0.459137	1.30752	-16.2879	0.0337133	0.854318		695	0	0	Undefined	0	0	0	0	1		695	1.19959	0.253185	0.211	-1.22883	0.400765	-12.578	0.864796	0.3524
696	1.04068	1.0202	0.98	-0.0183047	1.22222	1.9984e-15	2.22045e-15	1		696	0	0	Undefined	0	0	0	0	1		696	1.11532	0	0	-1.75798	0.389796	-8.50203	3.86259	0.0493741		696	0	0.881682	Infinite	1.14478	0.613677	-11.9197	2.09586	0.147699
697	0	0.320217	Infinite	0.286258	0.219953	-8.26817	0.732509	0.392071		697	0.986644	0	0	-1.26073	0.225587	-8.38739	2.74365	0.0976418		697	0	0	Undefined	0	0	0	0	1		697	1.09677	0.296432	0.27	-1.03917	0.452961	-10.153	0.638282	0.424334
[truncated: 427 more rows]
